# Supplementary material for: Regulatory insight for a Zn2Cys6 transcription factor controlling effector-mediated virulence in a fungal pathogen of wheat
Source: PLoS Pathog. 2024 Sep 23;20(9):e1012536. doi: 10.1371/journal.ppat.1012536 (PMC11419344; doi:10.1371/journal.ppat.1012536)
Supplement: S1 File — Tab 1) A spreadsheet detailing the genomic coordinates for ChIP-seq peak regions [columns A-C], the respective summit loci [D], the summit -Log10(Q-values) measuring the relative difference of ChIP reads to input controls [E], the nearest adjacent gene transcription start sites, strand and the respective distances [F-H]. Data for the Pf2-HA strain span columns A-H and the Pf2-HA_OE strain column I-P. Genomic coordinates of merged peaks from both datasets using MAnorm [67] are shown in columns Q-T. Tab 2) A spreadsheet summarising PnPf2 regulation data across the P. nodorum SN15 genome for the respective annotated genes [column A]. Listed are whether ChIP-seq promoter summits were called from the Pf2-HA and Pf2-HA_OE samples [B-C], whether the enriched PnPf2 target motifs [D-E] or the putative PnCreA motif [G] were present in the gene promoter regions, and whether the gene was also down/up-regulated in the pf2ko mutant (in vitro or in planta) [G-J]. Also listed are the functional annotations [K-P]; whether the gene was classed as effector-like [K], a TF [L], and the associated GO/Interpro domain information [M-P]. The final columns list the respective gene expression data for pf2ko compared with SN15 either in vitro (iv) or in planta (ip) [O-W]. *Information indicated was derived from [13] for comparative purposes. **Predicted effectors derived from [32]. (XLSX) [file ppat.1012536.s010.xlsx]

## Sheet: 1 - PnPf2_peaks_summit_loci
Pf2-HA								Pf2-HA_OE								Merged Pf2-HA and Pf2-HA_OE
chr	start	end	peak_summit(s)	-log10(qvalue)	Nearest_gene_TSS	Strand	Distance	chr	start	end	peak_summit(s)	-log10(qvalue)	Nearest_gene_TSS	Gene_strand	Gene_TSS_distance	chr	start	end	Sample
scaffold_001	54406	54407	HA_ChIP_1_peak_1	156.779	SNOG_00015	-	-289	scaffold_001	45990	45991	OE_ChIP_1_peak_1	5.4355	SNOG_00011	-	-1743	scaffold_001	298549	298829	HA_final_unique
scaffold_001	54406	54407	HA_ChIP_1_peak_1	156.779	SNOG_00016	-	7197	scaffold_001	45990	45991	OE_ChIP_1_peak_1	5.4355	SNOG_00015	-	8127	scaffold_001	347117	347362	HA_final_unique
scaffold_001	55614	55615	HA_ChIP_1_peak_2	74.694	SNOG_00015	-	-1497	scaffold_001	47660	47661	OE_ChIP_1_peak_2	5.26733	SNOG_00011	-	-3413	scaffold_001	357118	357354	HA_final_unique
scaffold_001	55614	55615	HA_ChIP_1_peak_2	74.694	SNOG_00016	-	5989	scaffold_001	47660	47661	OE_ChIP_1_peak_2	5.26733	SNOG_00015	-	6457	scaffold_001	617004	617338	HA_final_unique
scaffold_001	209817	209818	HA_ChIP_1_peak_5	2.74382	SNOG_00079	+	-2318	scaffold_001	54402	54403	OE_ChIP_1_peak_3	168.029	SNOG_00015	-	-285	scaffold_001	1484834	1485082	HA_final_unique
scaffold_001	209817	209818	HA_ChIP_1_peak_5	2.74382	SNOG_00081	+	1866	scaffold_001	54402	54403	OE_ChIP_1_peak_3	168.029	SNOG_00016	-	7201	scaffold_001	1855958	1856173	HA_final_unique
scaffold_001	210434	210435	HA_ChIP_1_peak_6	21.1323	SNOG_00079	+	-2935	scaffold_001	55612	55613	OE_ChIP_1_peak_4	95.9983	SNOG_00015	-	-1495	scaffold_001	2254124	2254401	HA_final_unique
scaffold_001	210434	210435	HA_ChIP_1_peak_6	21.1323	SNOG_00081	+	1249	scaffold_001	55612	55613	OE_ChIP_1_peak_4	95.9983	SNOG_00016	-	5991	scaffold_001	2266252	2266505	HA_final_unique
scaffold_001	293661	293662	HA_ChIP_1_peak_7	17.917	SNOG_00111	-	-136	scaffold_001	68544	68545	OE_ChIP_1_peak_5	11.8984	SNOG_00019	+	-2588	scaffold_002	574259	574654	HA_final_unique
scaffold_001	293661	293662	HA_ChIP_1_peak_7	17.917	SNOG_00112	-	1694	scaffold_001	68544	68545	OE_ChIP_1_peak_5	11.8984	SNOG_00021	+	2930	scaffold_003	265466	265784	HA_final_unique
scaffold_001	298678	298679	HA_ChIP_1_peak_8	12.3023	SNOG_00114	-	-143	scaffold_001	106580	106581	OE_ChIP_1_peak_6	2.1905	SNOG_00033	-	-26	scaffold_003	767484	767743	HA_final_unique
scaffold_001	298678	298679	HA_ChIP_1_peak_8	12.3023	SNOG_00115	+	74	scaffold_001	106580	106581	OE_ChIP_1_peak_6	2.1905	SNOG_00035	-	4315	scaffold_004	416850	417165	HA_final_unique
scaffold_001	347245	347246	HA_ChIP_1_peak_9	21.4207	SNOG_00142	+	-1869	scaffold_001	205348	205349	OE_ChIP_1_peak_7	26.8425	SNOG_00076	-	-292	scaffold_004	1583719	1584428	HA_final_unique
scaffold_001	347245	347246	HA_ChIP_1_peak_9	21.4207	SNOG_00143	+	120	scaffold_001	205348	205349	OE_ChIP_1_peak_7	26.8425	SNOG_00078	-	1984	scaffold_005	221113	221307	HA_final_unique
scaffold_001	357258	357259	HA_ChIP_1_peak_10	5.00535	SNOG_00148	-	-1445	scaffold_001	206547	206548	OE_ChIP_1_peak_8	17.0143	SNOG_00076	-	-1491	scaffold_005	1150815	1151192	HA_final_unique
scaffold_001	357258	357259	HA_ChIP_1_peak_10	5.00535	SNOG_00149	-	1665	scaffold_001	206547	206548	OE_ChIP_1_peak_8	17.0143	SNOG_00078	-	785	scaffold_006	283137	283343	HA_final_unique
scaffold_001	437556	437557	HA_ChIP_1_peak_11a	2.72008	SNOG_00187	+	-3594	scaffold_001	207484	207485	OE_ChIP_1_peak_9	54.4721	SNOG_00078	-	-152	scaffold_006	617216	617457	HA_final_unique
scaffold_001	437556	437557	HA_ChIP_1_peak_11a	2.72008	SNOG_00188	+	505	scaffold_001	207484	207485	OE_ChIP_1_peak_9	54.4721	SNOG_00079	+	15	scaffold_006	811440	811680	HA_final_unique
scaffold_001	437743	437744	HA_ChIP_1_peak_11b	3.90685	SNOG_00187	+	-3781	scaffold_001	209998	209999	OE_ChIP_1_peak_10a	39.0842	SNOG_00079	+	-2499	scaffold_006	965132	965333	HA_final_unique
scaffold_001	437743	437744	HA_ChIP_1_peak_11b	3.90685	SNOG_00188	+	318	scaffold_001	209998	209999	OE_ChIP_1_peak_10a	39.0842	SNOG_00081	+	1685	scaffold_006	965697	965888	HA_final_unique
scaffold_001	617059	617060	HA_ChIP_1_peak_13	2.05718	SNOG_00256	+	-2640	scaffold_001	210404	210405	OE_ChIP_1_peak_10b	131.2	SNOG_00079	+	-2905	scaffold_007	490231	490473	HA_final_unique
scaffold_001	617059	617060	HA_ChIP_1_peak_13	2.05718	SNOG_00257	+	391	scaffold_001	210404	210405	OE_ChIP_1_peak_10b	131.2	SNOG_00081	+	1279	scaffold_008	1146246	1146441	HA_final_unique
scaffold_001	784067	784068	HA_ChIP_1_peak_14	4.47165	SNOG_00333	+	-2811	scaffold_001	213803	213804	OE_ChIP_1_peak_11	25.8041	SNOG_00081	+	-2120	scaffold_008	1464344	1464538	HA_final_unique
scaffold_001	784067	784068	HA_ChIP_1_peak_14	4.47165	SNOG_00334	+	21	scaffold_001	213803	213804	OE_ChIP_1_peak_11	25.8041	SNOG_00082	-	2574	scaffold_009	592939	593158	HA_final_unique
scaffold_001	796025	796026	HA_ChIP_1_peak_15	41.8881	SNOG_00339	-	-287	scaffold_001	216666	216667	OE_ChIP_1_peak_12	31.8045	SNOG_00082	-	-289	scaffold_010	192760	192952	HA_final_unique
scaffold_001	796025	796026	HA_ChIP_1_peak_15	41.8881	SNOG_00340	+	207	scaffold_001	216666	216667	OE_ChIP_1_peak_12	31.8045	SNOG_00083	-	3246	scaffold_010	891199	891570	HA_final_unique
scaffold_001	798000	798001	HA_ChIP_1_peak_16	9.70808	SNOG_00340	+	-1768	scaffold_001	278751	278752	OE_ChIP_1_peak_13	5.74072	SNOG_00105	+	962	scaffold_010	1126811	1127161	HA_final_unique
scaffold_001	798000	798001	HA_ChIP_1_peak_16	9.70808	SNOG_00341	+	1354	scaffold_001	278751	278752	OE_ChIP_1_peak_13	5.74072	SNOG_30008	-	-214	scaffold_013	314855	315083	HA_final_unique
scaffold_001	798573	798574	HA_ChIP_1_peak_17	41.0331	SNOG_00340	+	-2341	scaffold_001	293654	293655	OE_ChIP_1_peak_14	129.022	SNOG_00111	-	-129	scaffold_014	411431	411804	HA_final_unique
scaffold_001	798573	798574	HA_ChIP_1_peak_17	41.0331	SNOG_00341	+	781	scaffold_001	293654	293655	OE_ChIP_1_peak_14	129.022	SNOG_00112	-	1701	scaffold_015	377738	377948	HA_final_unique
scaffold_001	799129	799130	HA_ChIP_1_peak_18	3.0604	SNOG_00340	+	-2897	scaffold_001	294567	294568	OE_ChIP_1_peak_15	42.1589	SNOG_00111	-	-1042	scaffold_015	765793	766256	HA_final_unique
scaffold_001	799129	799130	HA_ChIP_1_peak_18	3.0604	SNOG_00341	+	225	scaffold_001	294567	294568	OE_ChIP_1_peak_15	42.1589	SNOG_00112	-	788	scaffold_016	201462	201788	HA_final_unique
scaffold_001	799654	799655	HA_ChIP_1_peak_19a	3.68452	SNOG_00341	+	-300	scaffold_001	310241	310242	OE_ChIP_1_peak_16	20.6556	SNOG_00120	+	-2016	scaffold_017	141103	141479	HA_final_unique
scaffold_001	799654	799655	HA_ChIP_1_peak_19a	3.68452	SNOG_00342	-	3313	scaffold_001	310241	310242	OE_ChIP_1_peak_16	20.6556	SNOG_00122	-	1589	scaffold_017	221769	222032	HA_final_unique
scaffold_001	800029	800030	HA_ChIP_1_peak_19b	15.052	SNOG_00341	+	-675	scaffold_001	355018	355019	OE_ChIP_1_peak_17	7.77786	SNOG_00147	+	-1446	scaffold_017	702232	702561	HA_final_unique
scaffold_001	800029	800030	HA_ChIP_1_peak_19b	15.052	SNOG_00342	-	2938	scaffold_001	355018	355019	OE_ChIP_1_peak_17	7.77786	SNOG_00148	-	795	scaffold_017	714887	715211	HA_final_unique
scaffold_001	800419	800420	HA_ChIP_1_peak_19c	27.4012	SNOG_00341	+	-1065	scaffold_001	355646	355647	OE_ChIP_1_peak_18	14.3764	SNOG_00147	+	-2074	scaffold_017	737798	738028	HA_final_unique
scaffold_001	800419	800420	HA_ChIP_1_peak_19c	27.4012	SNOG_00342	-	2548	scaffold_001	355646	355647	OE_ChIP_1_peak_18	14.3764	SNOG_00148	-	167	scaffold_019	296818	297048	HA_final_unique
scaffold_001	800704	800705	HA_ChIP_1_peak_19d	16.5366	SNOG_00341	+	-1350	scaffold_001	437552	437553	OE_ChIP_1_peak_19	7.46316	SNOG_00187	+	-3590	scaffold_019	700309	700504	HA_final_unique
scaffold_001	800704	800705	HA_ChIP_1_peak_19d	16.5366	SNOG_00342	-	2263	scaffold_001	437552	437553	OE_ChIP_1_peak_19	7.46316	SNOG_00188	+	509	scaffold_020	463861	464146	HA_final_unique
scaffold_001	800849	800850	HA_ChIP_1_peak_19e	12.9325	SNOG_00341	+	-1495	scaffold_001	460182	460183	OE_ChIP_1_peak_20	9.63119	SNOG_00197	+	-2680	scaffold_021	269056	269496	HA_final_unique
scaffold_001	800849	800850	HA_ChIP_1_peak_19e	12.9325	SNOG_00342	-	2118	scaffold_001	460182	460183	OE_ChIP_1_peak_20	9.63119	SNOG_00198	+	46	scaffold_021	565348	565601	HA_final_unique
scaffold_001	970416	970417	HA_ChIP_1_peak_21	32.2743	SNOG_00413	-	2904	scaffold_001	463384	463385	OE_ChIP_1_peak_21	76.0061	SNOG_00198	+	-3156	scaffold_023	426605	426855	HA_final_unique
scaffold_001	970416	970417	HA_ChIP_1_peak_21	32.2743	SNOG_30024	-	-257	scaffold_001	463384	463385	OE_ChIP_1_peak_21	76.0061	SNOG_00200	+	858	scaffold_027	242046	242272	HA_final_unique
scaffold_001	971446	971447	HA_ChIP_1_peak_22	2.22633	SNOG_00413	-	1874	scaffold_001	469345	469346	OE_ChIP_1_peak_22	13.0393	SNOG_00203	+	-1227	scaffold_030	205124	205373	HA_final_unique
scaffold_001	971446	971447	HA_ChIP_1_peak_22	2.22633	SNOG_30024	-	-1287	scaffold_001	469345	469346	OE_ChIP_1_peak_22	13.0393	SNOG_00205	+	339	scaffold_030	213073	213367	HA_final_unique
scaffold_001	1109488	1109489	HA_ChIP_1_peak_23	44.0906	SNOG_00477	-	-575	scaffold_001	504412	504413	OE_ChIP_1_peak_23a	2.56247	SNOG_00220	-	-211	scaffold_033	38428	38882	HA_final_unique
scaffold_001	1109488	1109489	HA_ChIP_1_peak_23	44.0906	SNOG_00479	-	4377	scaffold_001	504412	504413	OE_ChIP_1_peak_23a	2.56247	SNOG_30013	+	997	scaffold_040	306185	306386	HA_final_unique
scaffold_001	1111075	1111076	HA_ChIP_1_peak_24	210.697	SNOG_00477	-	-2162	scaffold_001	504850	504851	OE_ChIP_1_peak_23b	18.5535	SNOG_00220	-	-649	scaffold_001	54130	54675	merged_common
scaffold_001	1111075	1111076	HA_ChIP_1_peak_24	210.697	SNOG_00479	-	2790	scaffold_001	504850	504851	OE_ChIP_1_peak_23b	18.5535	SNOG_30013	+	559	scaffold_001	55385	55889	merged_common
scaffold_001	1121779	1121780	HA_ChIP_1_peak_25	45.66	SNOG_00482	-	-71	scaffold_001	505514	505515	OE_ChIP_1_peak_24a	26.273	SNOG_00221	-	3637	scaffold_001	209601	210693	merged_common
scaffold_001	1121779	1121780	HA_ChIP_1_peak_25	45.66	SNOG_00483	+	451	scaffold_001	505514	505515	OE_ChIP_1_peak_24a	26.273	SNOG_30013	+	-105	scaffold_001	292423	293850	merged_common
scaffold_001	1130809	1130810	HA_ChIP_1_peak_26	5.07358	SNOG_00486	+	-2316	scaffold_001	506051	506052	OE_ChIP_1_peak_24b	40.9901	SNOG_00221	-	3100	scaffold_001	437191	437890	merged_common
scaffold_001	1130809	1130810	HA_ChIP_1_peak_26	5.07358	SNOG_00488	+	408	scaffold_001	506051	506052	OE_ChIP_1_peak_24b	40.9901	SNOG_30013	+	-642	scaffold_001	783498	784236	merged_common
scaffold_001	1134079	1134080	HA_ChIP_1_peak_27	57.9196	SNOG_00488	+	-2862	scaffold_001	540379	540380	OE_ChIP_1_peak_25a	8.22852	SNOG_00225	+	-4194	scaffold_001	795810	796226	merged_common
scaffold_001	1134079	1134080	HA_ChIP_1_peak_27	57.9196	SNOG_00489	+	571	scaffold_001	540379	540380	OE_ChIP_1_peak_25a	8.22852	SNOG_00228	+	796	scaffold_001	797778	798142	merged_common
scaffold_001	1344343	1344344	HA_ChIP_1_peak_29	7.13911	SNOG_00590	-	-718	scaffold_001	540949	540950	OE_ChIP_1_peak_25b	8.22852	SNOG_00225	+	-4764	scaffold_001	798441	798722	merged_common
scaffold_001	1344343	1344344	HA_ChIP_1_peak_29	7.13911	SNOG_00592	+	1636	scaffold_001	540949	540950	OE_ChIP_1_peak_25b	8.22852	SNOG_00228	+	226	scaffold_001	798967	801049	merged_common
scaffold_001	1362889	1362890	HA_ChIP_1_peak_31	2.7645	SNOG_00598	+	-4343	scaffold_001	543436	543437	OE_ChIP_1_peak_26	2.01526	SNOG_00228	+	-2261	scaffold_001	970104	970702	merged_common
scaffold_001	1362889	1362890	HA_ChIP_1_peak_31	2.7645	SNOG_00599	+	417	scaffold_001	543436	543437	OE_ChIP_1_peak_26	2.01526	SNOG_00229	-	2856	scaffold_001	971063	971651	merged_common
scaffold_001	1378542	1378543	HA_ChIP_1_peak_32	8.42196	SNOG_00605	-	-235	scaffold_001	681963	681964	OE_ChIP_1_peak_27	9.88271	SNOG_00287	-	-364	scaffold_001	1109165	1111576	merged_common
scaffold_001	1378542	1378543	HA_ChIP_1_peak_32	8.42196	SNOG_00606	-	2527	scaffold_001	681963	681964	OE_ChIP_1_peak_27	9.88271	SNOG_00288	-	2973	scaffold_001	1121615	1121961	merged_common
scaffold_001	1393215	1393216	HA_ChIP_1_peak_34	10.9531	SNOG_00611	-	-61	scaffold_001	749389	749390	OE_ChIP_1_peak_28	25.3963	SNOG_00316	-	-556	scaffold_001	1130540	1130911	merged_common
scaffold_001	1393215	1393216	HA_ChIP_1_peak_34	10.9531	SNOG_00612	-	2447	scaffold_001	749389	749390	OE_ChIP_1_peak_28	25.3963	SNOG_00317	-	309	scaffold_001	1133943	1134213	merged_common
scaffold_001	1477854	1477855	HA_ChIP_1_peak_35a	42.525	SNOG_00648	+	-3334	scaffold_001	783612	783613	OE_ChIP_1_peak_29a	10.4249	SNOG_00333	+	-2356	scaffold_001	1343748	1344625	merged_common
scaffold_001	1477854	1477855	HA_ChIP_1_peak_35a	42.525	SNOG_00649	+	967	scaffold_001	783612	783613	OE_ChIP_1_peak_29a	10.4249	SNOG_00334	+	476	scaffold_001	1362499	1363027	merged_common
scaffold_001	1478436	1478437	HA_ChIP_1_peak_35b	171.369	SNOG_00648	+	-3916	scaffold_001	784061	784062	OE_ChIP_1_peak_29b	60.7445	SNOG_00333	+	-2805	scaffold_001	1378326	1379273	merged_common
scaffold_001	1478436	1478437	HA_ChIP_1_peak_35b	171.369	SNOG_00649	+	385	scaffold_001	784061	784062	OE_ChIP_1_peak_29b	60.7445	SNOG_00334	+	27	scaffold_001	1393048	1393419	merged_common
scaffold_001	1481391	1481392	HA_ChIP_1_peak_36a	7.96895	SNOG_00649	+	-2570	scaffold_001	796005	796006	OE_ChIP_1_peak_30	30.3276	SNOG_00339	-	-267	scaffold_001	1477590	1478892	merged_common
scaffold_001	1481391	1481392	HA_ChIP_1_peak_36a	7.96895	SNOG_00652	-	5079	scaffold_001	796005	796006	OE_ChIP_1_peak_30	30.3276	SNOG_00340	+	227	scaffold_001	1481276	1481849	merged_common
scaffold_001	1481684	1481685	HA_ChIP_1_peak_36b	7.53466	SNOG_00649	+	-2863	scaffold_001	798030	798031	OE_ChIP_1_peak_31	11.2684	SNOG_00340	+	-1798	scaffold_001	1482074	1483524	merged_common
scaffold_001	1481684	1481685	HA_ChIP_1_peak_36b	7.53466	SNOG_00652	-	4786	scaffold_001	798030	798031	OE_ChIP_1_peak_31	11.2684	SNOG_00341	+	1324	scaffold_001	1483762	1484514	merged_common
scaffold_001	1482294	1482295	HA_ChIP_1_peak_37a	9.73212	SNOG_00649	+	-3473	scaffold_001	798556	798557	OE_ChIP_1_peak_32	21.9419	SNOG_00340	+	-2324	scaffold_001	1545405	1546309	merged_common
scaffold_001	1482294	1482295	HA_ChIP_1_peak_37a	9.73212	SNOG_00652	-	4176	scaffold_001	798556	798557	OE_ChIP_1_peak_32	21.9419	SNOG_00341	+	798	scaffold_001	1654136	1654364	merged_common
scaffold_001	1482777	1482778	HA_ChIP_1_peak_37b	138.56	SNOG_00649	+	-3956	scaffold_001	799167	799168	OE_ChIP_1_peak_33a	11.0342	SNOG_00340	+	-2935	scaffold_001	1806632	1807206	merged_common
scaffold_001	1482777	1482778	HA_ChIP_1_peak_37b	138.56	SNOG_00652	-	3693	scaffold_001	799167	799168	OE_ChIP_1_peak_33a	11.0342	SNOG_00341	+	187	scaffold_001	1807777	1808128	merged_common
scaffold_001	1483300	1483301	HA_ChIP_1_peak_37c	17.0472	SNOG_00649	+	-4479	scaffold_001	799718	799719	OE_ChIP_1_peak_33b	5.96377	SNOG_00341	+	-364	scaffold_001	1958036	1959947	merged_common
scaffold_001	1483300	1483301	HA_ChIP_1_peak_37c	17.0472	SNOG_00652	-	3170	scaffold_001	799718	799719	OE_ChIP_1_peak_33b	5.96377	SNOG_00342	-	3249	scaffold_001	1968304	1968709	merged_common
scaffold_001	1483985	1483986	HA_ChIP_1_peak_38	29.927	SNOG_00649	+	-5164	scaffold_001	800171	800172	OE_ChIP_1_peak_33c	22.2902	SNOG_00341	+	-817	scaffold_001	2010696	2011249	merged_common
scaffold_001	1483985	1483986	HA_ChIP_1_peak_38	29.927	SNOG_00652	-	2485	scaffold_001	800171	800172	OE_ChIP_1_peak_33c	22.2902	SNOG_00342	-	2796	scaffold_001	2017937	2018561	merged_common
scaffold_001	1484962	1484963	HA_ChIP_1_peak_39	6.02438	SNOG_00649	+	-6141	scaffold_001	800901	800902	OE_ChIP_1_peak_33d	21.6712	SNOG_00341	+	-1547	scaffold_001	2020970	2021594	merged_common
scaffold_001	1484962	1484963	HA_ChIP_1_peak_39	6.02438	SNOG_00652	-	1508	scaffold_001	800901	800902	OE_ChIP_1_peak_33d	21.6712	SNOG_00342	-	2066	scaffold_001	2087319	2088185	merged_common
scaffold_001	1545601	1545602	HA_ChIP_1_peak_40a	36.3636	SNOG_00682	+	-595	scaffold_001	803643	803644	OE_ChIP_1_peak_34	29.3693	SNOG_00342	-	-676	scaffold_001	2109140	2109624	merged_common
scaffold_001	1545601	1545602	HA_ChIP_1_peak_40a	36.3636	SNOG_00683	+	695	scaffold_001	803643	803644	OE_ChIP_1_peak_34	29.3693	SNOG_00343	-	1812	scaffold_001	2255068	2258443	merged_common
scaffold_001	1546098	1546099	HA_ChIP_1_peak_40b	27.9286	SNOG_00682	+	-1092	scaffold_001	970393	970394	OE_ChIP_1_peak_35	433.459	SNOG_00413	-	2927	scaffold_001	2261114	2263523	merged_common
scaffold_001	1546098	1546099	HA_ChIP_1_peak_40b	27.9286	SNOG_00683	+	198	scaffold_001	970393	970394	OE_ChIP_1_peak_35	433.459	SNOG_30024	-	-234	scaffold_001	2344958	2346086	merged_common
scaffold_001	1654187	1654188	HA_ChIP_1_peak_41	2.05718	SNOG_00733	-	-626	scaffold_001	971154	971155	OE_ChIP_1_peak_36a	3.33098	SNOG_00413	-	2166	scaffold_001	2346579	2347069	merged_common
scaffold_001	1654187	1654188	HA_ChIP_1_peak_41	2.05718	SNOG_00734	-	2290	scaffold_001	971154	971155	OE_ChIP_1_peak_36a	3.33098	SNOG_30024	-	-995	scaffold_001	2404178	2404713	merged_common
scaffold_001	1806995	1806996	HA_ChIP_1_peak_43	17.0211	SNOG_00807	-	-915	scaffold_001	971489	971490	OE_ChIP_1_peak_36b	27.6328	SNOG_00413	-	1831	scaffold_002	112505	113434	merged_common
scaffold_001	1806995	1806996	HA_ChIP_1_peak_43	17.0211	SNOG_00809	+	2456	scaffold_001	971489	971490	OE_ChIP_1_peak_36b	27.6328	SNOG_30024	-	-1330	scaffold_002	114746	115135	merged_common
scaffold_001	1807959	1807960	HA_ChIP_1_peak_44	36.8625	SNOG_00807	-	-1879	scaffold_001	1016626	1016627	OE_ChIP_1_peak_39a	16.7129	SNOG_00431	-	-85	scaffold_002	116271	117520	merged_common
scaffold_001	1807959	1807960	HA_ChIP_1_peak_44	36.8625	SNOG_00809	+	1492	scaffold_001	1016626	1016627	OE_ChIP_1_peak_39a	16.7129	SNOG_00432	-	2224	scaffold_002	218481	219867	merged_common
scaffold_001	1856061	1856062	HA_ChIP_1_peak_45	13.8269	SNOG_00829	-	-1244	scaffold_001	1017027	1017028	OE_ChIP_1_peak_39b	18.7747	SNOG_00431	-	-486	scaffold_002	220418	221597	merged_common
scaffold_001	1856061	1856062	HA_ChIP_1_peak_45	13.8269	SNOG_00830	-	1318	scaffold_001	1017027	1017028	OE_ChIP_1_peak_39b	18.7747	SNOG_00432	-	1823	scaffold_002	313870	314442	merged_common
scaffold_001	1958263	1958264	HA_ChIP_1_peak_47a	28.06	SNOG_00882	+	-2560	scaffold_001	1029960	1029961	OE_ChIP_1_peak_40	88.5146	SNOG_00437	+	-2698	scaffold_002	317261	317553	merged_common
scaffold_001	1958263	1958264	HA_ChIP_1_peak_47a	28.06	SNOG_00883	+	1992	scaffold_001	1029960	1029961	OE_ChIP_1_peak_40	88.5146	SNOG_00438	-	691	scaffold_002	319052	319483	merged_common
scaffold_001	1958814	1958815	HA_ChIP_1_peak_47b	11.9926	SNOG_00882	+	-3111	scaffold_001	1031149	1031150	OE_ChIP_1_peak_41	9.15926	SNOG_00439	+	-310	scaffold_002	338652	338977	merged_common
scaffold_001	1958814	1958815	HA_ChIP_1_peak_47b	11.9926	SNOG_00883	+	1441	scaffold_001	1031149	1031150	OE_ChIP_1_peak_41	9.15926	SNOG_00441	+	3356	scaffold_002	369112	369619	merged_common
scaffold_001	1959517	1959518	HA_ChIP_1_peak_47c	12.4108	SNOG_00882	+	-3814	scaffold_001	1035109	1035110	OE_ChIP_1_peak_42	8.45774	SNOG_00441	+	-604	scaffold_002	395652	396726	merged_common
scaffold_001	1959517	1959518	HA_ChIP_1_peak_47c	12.4108	SNOG_00883	+	738	scaffold_001	1035109	1035110	OE_ChIP_1_peak_42	8.45774	SNOG_00442	-	3190	scaffold_002	554614	555260	merged_common
scaffold_001	1968482	1968483	HA_ChIP_1_peak_48	7.72494	SNOG_00887	-	-57	scaffold_001	1075131	1075132	OE_ChIP_1_peak_43	5.09652	SNOG_00461	+	-2062	scaffold_002	616293	616940	merged_common
scaffold_001	1968482	1968483	HA_ChIP_1_peak_48	7.72494	SNOG_00888	-	2699	scaffold_001	1075131	1075132	OE_ChIP_1_peak_43	5.09652	SNOG_00463	+	777	scaffold_002	755099	755512	merged_common
scaffold_001	2010966	2010967	HA_ChIP_1_peak_49	5.28139	SNOG_00908	+	-1436	scaffold_001	1079193	1079194	OE_ChIP_1_peak_44	20.2961	SNOG_00463	+	-3285	scaffold_002	874781	875725	merged_common
scaffold_001	2010966	2010967	HA_ChIP_1_peak_49	5.28139	SNOG_30054	+	918	scaffold_001	1079193	1079194	OE_ChIP_1_peak_44	20.2961	SNOG_00464	+	166	scaffold_002	1059419	1059882	merged_common
scaffold_001	2018261	2018262	HA_ChIP_1_peak_50	442.653	SNOG_00909	-	-546	scaffold_001	1099482	1099483	OE_ChIP_1_peak_45	62.2004	SNOG_00475	-	2193	scaffold_002	1191790	1192183	merged_common
scaffold_001	2018261	2018262	HA_ChIP_1_peak_50	442.653	SNOG_00911	-	2327	scaffold_001	1099482	1099483	OE_ChIP_1_peak_45	62.2004	SNOG_30026	-	-205	scaffold_002	1192401	1193206	merged_common
scaffold_001	2021303	2021304	HA_ChIP_1_peak_51	84.7512	SNOG_00911	-	-715	scaffold_001	1109499	1109500	OE_ChIP_1_peak_46a	435.772	SNOG_00477	-	-586	scaffold_002	1267988	1268386	merged_common
scaffold_001	2021303	2021304	HA_ChIP_1_peak_51	84.7512	SNOG_00913	-	4292	scaffold_001	1109499	1109500	OE_ChIP_1_peak_46a	435.772	SNOG_00479	-	4366	scaffold_002	1344844	1345978	merged_common
scaffold_001	2087627	2087628	HA_ChIP_1_peak_52a	3.14005	SNOG_20010	+	-288	scaffold_001	1110042	1110043	OE_ChIP_1_peak_46b	10.8803	SNOG_00477	-	-1129	scaffold_002	1380326	1380786	merged_common
scaffold_001	2087627	2087628	HA_ChIP_1_peak_52a	3.14005	SNOG_30057	+	3137	scaffold_001	1110042	1110043	OE_ChIP_1_peak_46b	10.8803	SNOG_00479	-	3823	scaffold_002	1495472	1496251	merged_common
scaffold_001	2087966	2087967	HA_ChIP_1_peak_52b	12.3235	SNOG_20010	+	-627	scaffold_001	1110473	1110474	OE_ChIP_1_peak_46c	4.01072	SNOG_00477	-	-1560	scaffold_003	311566	311942	merged_common
scaffold_001	2087966	2087967	HA_ChIP_1_peak_52b	12.3235	SNOG_30057	+	2798	scaffold_001	1110473	1110474	OE_ChIP_1_peak_46c	4.01072	SNOG_00479	-	3392	scaffold_003	540022	541279	merged_common
scaffold_001	2109369	2109370	HA_ChIP_1_peak_53	50.5938	SNOG_00953	-	-884	scaffold_001	1111140	1111141	OE_ChIP_1_peak_46d	507.66	SNOG_00477	-	-2227	scaffold_003	569937	571473	merged_common
scaffold_001	2109369	2109370	HA_ChIP_1_peak_53	50.5938	SNOG_00954	+	631	scaffold_001	1111140	1111141	OE_ChIP_1_peak_46d	507.66	SNOG_00479	-	2725	scaffold_003	815715	817797	merged_common
scaffold_001	2254258	2254259	HA_ChIP_1_peak_54	8.92014	SNOG_01024	+	-1381	scaffold_001	1121788	1121789	OE_ChIP_1_peak_47	28.3202	SNOG_00482	-	-80	scaffold_003	874930	875424	merged_common
scaffold_001	2254258	2254259	HA_ChIP_1_peak_54	8.92014	SNOG_01026	-	6819	scaffold_001	1121788	1121789	OE_ChIP_1_peak_47	28.3202	SNOG_00483	+	442	scaffold_003	939450	939864	merged_common
scaffold_001	2255300	2255301	HA_ChIP_1_peak_55	338.554	SNOG_01024	+	-2423	scaffold_001	1130687	1130688	OE_ChIP_1_peak_48	8.85494	SNOG_00486	+	-2194	scaffold_003	972499	973364	merged_common
scaffold_001	2255300	2255301	HA_ChIP_1_peak_55	338.554	SNOG_01026	-	5777	scaffold_001	1130687	1130688	OE_ChIP_1_peak_48	8.85494	SNOG_00488	+	530	scaffold_003	1203158	1203629	merged_common
scaffold_001	2255931	2255932	HA_ChIP_1_peak_56a	22.6165	SNOG_01024	+	-3054	scaffold_001	1134063	1134064	OE_ChIP_1_peak_49	32.9184	SNOG_00488	+	-2846	scaffold_003	1212463	1212910	merged_common
scaffold_001	2255931	2255932	HA_ChIP_1_peak_56a	22.6165	SNOG_01026	-	5146	scaffold_001	1134063	1134064	OE_ChIP_1_peak_49	32.9184	SNOG_00489	+	587	scaffold_003	1287643	1288334	merged_common
scaffold_001	2256425	2256426	HA_ChIP_1_peak_56b	205.764	SNOG_01024	+	-3548	scaffold_001	1141306	1141307	OE_ChIP_1_peak_50	17.4457	SNOG_00491	+	-1999	scaffold_003	1292168	1293080	merged_common
scaffold_001	2256425	2256426	HA_ChIP_1_peak_56b	205.764	SNOG_01026	-	4652	scaffold_001	1141306	1141307	OE_ChIP_1_peak_50	17.4457	SNOG_00493	+	992	scaffold_003	1293419	1293923	merged_common
scaffold_001	2257384	2257385	HA_ChIP_1_peak_56c	171.694	SNOG_01024	+	-4507	scaffold_001	1157712	1157713	OE_ChIP_1_peak_51	425.623	SNOG_00499	-	-264	scaffold_003	1298125	1298407	merged_common
scaffold_001	2257384	2257385	HA_ChIP_1_peak_56c	171.694	SNOG_01026	-	3693	scaffold_001	1157712	1157713	OE_ChIP_1_peak_51	425.623	SNOG_00501	+	2179	scaffold_003	1312533	1313992	merged_common
scaffold_001	2261433	2261434	HA_ChIP_1_peak_58a	69.9224	SNOG_01026	-	-356	scaffold_001	1158560	1158561	OE_ChIP_1_peak_52a	321.856	SNOG_00499	-	-1112	scaffold_003	1316545	1318205	merged_common
scaffold_001	2261433	2261434	HA_ChIP_1_peak_58a	69.9224	SNOG_01029	+	5972	scaffold_001	1158560	1158561	OE_ChIP_1_peak_52a	321.856	SNOG_00501	+	1331	scaffold_003	1334558	1335440	merged_common
scaffold_001	2262030	2262031	HA_ChIP_1_peak_58b	23.0235	SNOG_01026	-	-953	scaffold_001	1159235	1159236	OE_ChIP_1_peak_52b	10.6579	SNOG_00499	-	-1787	scaffold_003	1365220	1366478	merged_common
scaffold_001	2262030	2262031	HA_ChIP_1_peak_58b	23.0235	SNOG_01029	+	5375	scaffold_001	1159235	1159236	OE_ChIP_1_peak_52b	10.6579	SNOG_00501	+	656	scaffold_003	1419234	1421291	merged_common
scaffold_001	2262499	2262500	HA_ChIP_1_peak_58c	4.97158	SNOG_01026	-	-1422	scaffold_001	1178445	1178446	OE_ChIP_1_peak_53	13.8063	SNOG_00510	-	-528	scaffold_004	46582	47885	merged_common
scaffold_001	2262499	2262500	HA_ChIP_1_peak_58c	4.97158	SNOG_01029	+	4906	scaffold_001	1178445	1178446	OE_ChIP_1_peak_53	13.8063	SNOG_00511	-	4065	scaffold_004	184233	184801	merged_common
scaffold_001	2263211	2263212	HA_ChIP_1_peak_59	9.1694	SNOG_01026	-	-2134	scaffold_001	1259641	1259642	OE_ChIP_1_peak_54	12.9495	SNOG_00550	+	-189	scaffold_004	300039	301893	merged_common
scaffold_001	2263211	2263212	HA_ChIP_1_peak_59	9.1694	SNOG_01029	+	4194	scaffold_001	1259641	1259642	OE_ChIP_1_peak_54	12.9495	SNOG_30032	+	395	scaffold_004	302076	302597	merged_common
scaffold_001	2266347	2266348	HA_ChIP_1_peak_60	7.39961	SNOG_01026	-	-5270	scaffold_001	1310667	1310668	OE_ChIP_1_peak_55a	2.01526	SNOG_00575	-	-335	scaffold_004	302821	303890	merged_common
scaffold_001	2266347	2266348	HA_ChIP_1_peak_60	7.39961	SNOG_01029	+	1058	scaffold_001	1310667	1310668	OE_ChIP_1_peak_55a	2.01526	SNOG_30036	-	889	scaffold_004	306812	307273	merged_common
scaffold_001	2345196	2345197	HA_ChIP_1_peak_61	5.60461	SNOG_01064	-	-558	scaffold_001	1310789	1310790	OE_ChIP_1_peak_55b	3.83947	SNOG_00575	-	-457	scaffold_004	307995	309365	merged_common
scaffold_001	2345196	2345197	HA_ChIP_1_peak_61	5.60461	SNOG_01067	-	8022	scaffold_001	1310789	1310790	OE_ChIP_1_peak_55b	3.83947	SNOG_30036	-	767	scaffold_004	324992	326085	merged_common
scaffold_001	2346799	2346800	HA_ChIP_1_peak_62	9.28827	SNOG_01064	-	-2161	scaffold_001	1341237	1341238	OE_ChIP_1_peak_56	5.87488	SNOG_00589	-	-1491	scaffold_004	335413	335854	merged_common
scaffold_001	2346799	2346800	HA_ChIP_1_peak_62	9.28827	SNOG_01067	-	6419	scaffold_001	1341237	1341238	OE_ChIP_1_peak_56	5.87488	SNOG_00590	-	2388	scaffold_004	408859	411024	merged_common
scaffold_001	2404400	2404401	HA_ChIP_1_peak_63	3.74999	SNOG_01088	+	-4216	scaffold_001	1343864	1343865	OE_ChIP_1_peak_57a	7.12058	SNOG_00590	-	-239	scaffold_004	446970	448002	merged_common
scaffold_001	2404400	2404401	HA_ChIP_1_peak_63	3.74999	SNOG_01089	-	307	scaffold_001	1343864	1343865	OE_ChIP_1_peak_57a	7.12058	SNOG_00592	+	2115	scaffold_004	543462	544434	merged_common
scaffold_002	112830	112831	HA_ChIP_1_peak_64	373.976	SNOG_01165	+	-9514	scaffold_001	1344346	1344347	OE_ChIP_1_peak_57b	34.5696	SNOG_00590	-	-721	scaffold_004	630624	631081	merged_common
scaffold_002	112830	112831	HA_ChIP_1_peak_64	373.976	SNOG_30072	-	196	scaffold_001	1344346	1344347	OE_ChIP_1_peak_57b	34.5696	SNOG_00592	+	1633	scaffold_004	924274	924794	merged_common
scaffold_002	114936	114937	HA_ChIP_1_peak_65	53.9614	SNOG_01168	-	-203	scaffold_001	1345149	1345150	OE_ChIP_1_peak_58	80.8272	SNOG_00590	-	-1524	scaffold_004	1037441	1040248	merged_common
scaffold_002	114936	114937	HA_ChIP_1_peak_65	53.9614	SNOG_30073	+	117	scaffold_001	1345149	1345150	OE_ChIP_1_peak_58	80.8272	SNOG_00592	+	830	scaffold_004	1044929	1046654	merged_common
scaffold_002	116500	116501	HA_ChIP_1_peak_66a	63.5047	SNOG_30073	+	-1447	scaffold_001	1362854	1362855	OE_ChIP_1_peak_59	7.77786	SNOG_00598	+	-4308	scaffold_004	1218111	1218455	merged_common
scaffold_002	116500	116501	HA_ChIP_1_peak_66a	63.5047	SNOG_30074	-	1499	scaffold_001	1362854	1362855	OE_ChIP_1_peak_59	7.77786	SNOG_00599	+	452	scaffold_004	1272746	1273451	merged_common
scaffold_002	117034	117035	HA_ChIP_1_peak_66b	189.25	SNOG_30073	+	-1981	scaffold_001	1363555	1363556	OE_ChIP_1_peak_60	130.584	SNOG_00599	+	-249	scaffold_004	1439232	1439965	merged_common
scaffold_002	117034	117035	HA_ChIP_1_peak_66b	189.25	SNOG_30074	-	965	scaffold_001	1363555	1363556	OE_ChIP_1_peak_60	130.584	SNOG_20007	+	603	scaffold_004	1441168	1441770	merged_common
scaffold_002	117395	117396	HA_ChIP_1_peak_66c	13.8647	SNOG_30073	+	-2342	scaffold_001	1374188	1374189	OE_ChIP_1_peak_61	8.12355	SNOG_00602	-	-1414	scaffold_004	1443113	1444188	merged_common
scaffold_002	117395	117396	HA_ChIP_1_peak_66c	13.8647	SNOG_30074	-	604	scaffold_001	1374188	1374189	OE_ChIP_1_peak_61	8.12355	SNOG_00604	+	216	scaffold_004	1445373	1445819	merged_common
scaffold_002	218765	218766	HA_ChIP_1_peak_67a	358.719	SNOG_01213	+	-2998	scaffold_001	1378552	1378553	OE_ChIP_1_peak_62a	88.2136	SNOG_00605	-	-245	scaffold_004	1467199	1467614	merged_common
scaffold_002	218765	218766	HA_ChIP_1_peak_67a	358.719	SNOG_30079	+	1379	scaffold_001	1378552	1378553	OE_ChIP_1_peak_62a	88.2136	SNOG_00606	-	2517	scaffold_004	1590076	1590644	merged_common
scaffold_002	219547	219548	HA_ChIP_1_peak_67b	62.5176	SNOG_01213	+	-3780	scaffold_001	1378979	1378980	OE_ChIP_1_peak_62b	600.168	SNOG_00605	-	-672	scaffold_005	60799	61154	merged_common
scaffold_002	219547	219548	HA_ChIP_1_peak_67b	62.5176	SNOG_30079	+	597	scaffold_001	1378979	1378980	OE_ChIP_1_peak_62b	600.168	SNOG_00606	-	2090	scaffold_005	186920	187290	merged_common
scaffold_002	221125	221126	HA_ChIP_1_peak_68	67.3356	SNOG_01214	-	2061	scaffold_001	1382559	1382560	OE_ChIP_1_peak_63	14.3764	SNOG_00606	-	-1490	scaffold_005	313859	316311	merged_common
scaffold_002	221125	221126	HA_ChIP_1_peak_68	67.3356	SNOG_30079	+	-981	scaffold_001	1382559	1382560	OE_ChIP_1_peak_63	14.3764	SNOG_00608	-	2973	scaffold_005	443339	443791	merged_common
scaffold_002	314110	314111	HA_ChIP_1_peak_73	16.662	SNOG_01256	+	-918	scaffold_001	1393226	1393227	OE_ChIP_1_peak_64	42.8111	SNOG_00611	-	-72	scaffold_005	708967	710433	merged_common
scaffold_002	314110	314111	HA_ChIP_1_peak_73	16.662	SNOG_01257	+	1352	scaffold_001	1393226	1393227	OE_ChIP_1_peak_64	42.8111	SNOG_00612	-	2436	scaffold_005	713153	714641	merged_common
scaffold_002	317419	317420	HA_ChIP_1_peak_74	8.09569	SNOG_01257	+	-1957	scaffold_001	1413756	1413757	OE_ChIP_1_peak_65	9.91883	SNOG_00620	+	-2858	scaffold_005	736946	738235	merged_common
scaffold_002	317419	317420	HA_ChIP_1_peak_74	8.09569	SNOG_01258	+	293	scaffold_001	1413756	1413757	OE_ChIP_1_peak_65	9.91883	SNOG_00622	+	544	scaffold_005	901717	903962	merged_common
scaffold_002	319371	319372	HA_ChIP_1_peak_75	6.20106	SNOG_01258	+	-1659	scaffold_001	1461943	1461944	OE_ChIP_1_peak_66	6.66815	SNOG_00640	-	-678	scaffold_005	904769	905699	merged_common
scaffold_002	319371	319372	HA_ChIP_1_peak_75	6.20106	SNOG_01259	+	227	scaffold_001	1461943	1461944	OE_ChIP_1_peak_66	6.66815	SNOG_00641	-	3187	scaffold_005	918077	918679	merged_common
scaffold_002	338827	338828	HA_ChIP_1_peak_76	26.6882	SNOG_01265	-	-403	scaffold_001	1477837	1477838	OE_ChIP_1_peak_67a	325.387	SNOG_00648	+	-3317	scaffold_005	919710	920763	merged_common
scaffold_002	338827	338828	HA_ChIP_1_peak_76	26.6882	SNOG_01266	+	208	scaffold_001	1477837	1477838	OE_ChIP_1_peak_67a	325.387	SNOG_00649	+	984	scaffold_005	977072	978291	merged_common
scaffold_002	369286	369287	HA_ChIP_1_peak_78	57.2217	SNOG_01280	+	-1459	scaffold_001	1478423	1478424	OE_ChIP_1_peak_67b	444.926	SNOG_00648	+	-3903	scaffold_005	979769	981232	merged_common
scaffold_002	369286	369287	HA_ChIP_1_peak_78	57.2217	SNOG_01281	+	707	scaffold_001	1478423	1478424	OE_ChIP_1_peak_67b	444.926	SNOG_00649	+	398	scaffold_005	983601	987479	merged_common
scaffold_002	396166	396167	HA_ChIP_1_peak_79	7.88534	SNOG_01291	-	-5286	scaffold_001	1479509	1479510	OE_ChIP_1_peak_68a	7.37742	SNOG_00649	+	-688	scaffold_005	989756	990762	merged_common
scaffold_002	396166	396167	HA_ChIP_1_peak_79	7.88534	SNOG_01294	+	1181	scaffold_001	1479509	1479510	OE_ChIP_1_peak_68a	7.37742	SNOG_00652	-	6961	scaffold_005	1002215	1003374	merged_common
scaffold_002	554720	554721	HA_ChIP_1_peak_80	5.43661	SNOG_01358	+	-2946	scaffold_001	1479851	1479852	OE_ChIP_1_peak_68b	9.24856	SNOG_00649	+	-1030	scaffold_005	1113821	1115146	merged_common
scaffold_002	554720	554721	HA_ChIP_1_peak_80	5.43661	SNOG_01362	-	5725	scaffold_001	1479851	1479852	OE_ChIP_1_peak_68b	9.24856	SNOG_00652	-	6619	scaffold_005	1130598	1131031	merged_common
scaffold_002	574342	574343	HA_ChIP_1_peak_82a	7.90149	SNOG_01365	+	-417	scaffold_001	1480097	1480098	OE_ChIP_1_peak_68c	10.4622	SNOG_00649	+	-1276	scaffold_005	1134639	1134995	merged_common
scaffold_002	574342	574343	HA_ChIP_1_peak_82a	7.90149	SNOG_01366	-	3989	scaffold_001	1480097	1480098	OE_ChIP_1_peak_68c	10.4622	SNOG_00652	-	6373	scaffold_005	1140373	1140786	merged_common
scaffold_002	574499	574500	HA_ChIP_1_peak_82b	6.95301	SNOG_01365	+	-574	scaffold_001	1480574	1480575	OE_ChIP_1_peak_69	2.9525	SNOG_00649	+	-1753	scaffold_005	1195542	1196323	merged_common
scaffold_002	574499	574500	HA_ChIP_1_peak_82b	6.95301	SNOG_01366	-	3832	scaffold_001	1480574	1480575	OE_ChIP_1_peak_69	2.9525	SNOG_00652	-	5896	scaffold_006	153843	154569	merged_common
scaffold_002	616728	616729	HA_ChIP_1_peak_86	24.7357	SNOG_01381	-	-187	scaffold_001	1481390	1481391	OE_ChIP_1_peak_70	16.1026	SNOG_00649	+	-2569	scaffold_006	297884	298568	merged_common
scaffold_002	616728	616729	HA_ChIP_1_peak_86	24.7357	SNOG_01382	-	1028	scaffold_001	1481390	1481391	OE_ChIP_1_peak_70	16.1026	SNOG_00652	-	5080	scaffold_006	303954	304408	merged_common
scaffold_002	755299	755300	HA_ChIP_1_peak_87	33.5257	SNOG_01424	-	-1201	scaffold_001	1482790	1482791	OE_ChIP_1_peak_71	112.641	SNOG_00649	+	-3969	scaffold_006	450045	450475	merged_common
scaffold_002	755299	755300	HA_ChIP_1_peak_87	33.5257	SNOG_01425	-	2855	scaffold_001	1482790	1482791	OE_ChIP_1_peak_71	112.641	SNOG_00652	-	3680	scaffold_006	615810	616194	merged_common
scaffold_002	874919	874920	HA_ChIP_1_peak_88	5.41826	SNOG_01477	+	1147	scaffold_001	1484015	1484016	OE_ChIP_1_peak_72	9.41274	SNOG_00649	+	-5194	scaffold_006	627635	627978	merged_common
scaffold_002	874919	874920	HA_ChIP_1_peak_88	5.41826	SNOG_30099	-	-1363	scaffold_001	1484015	1484016	OE_ChIP_1_peak_72	9.41274	SNOG_00652	-	2455	scaffold_006	695609	696063	merged_common
scaffold_002	875446	875447	HA_ChIP_1_peak_89	4.3444	SNOG_01477	+	620	scaffold_001	1545586	1545587	OE_ChIP_1_peak_73a	127.093	SNOG_00682	+	-580	scaffold_006	831038	831855	merged_common
scaffold_002	875446	875447	HA_ChIP_1_peak_89	4.3444	SNOG_30099	-	-1890	scaffold_001	1545586	1545587	OE_ChIP_1_peak_73a	127.093	SNOG_00683	+	710	scaffold_006	834762	836049	merged_common
scaffold_002	1059630	1059631	HA_ChIP_1_peak_90	23.4333	SNOG_01562	-	-3516	scaffold_001	1546075	1546076	OE_ChIP_1_peak_73b	157.118	SNOG_00682	+	-1069	scaffold_006	853030	854548	merged_common
scaffold_002	1059630	1059631	HA_ChIP_1_peak_90	23.4333	SNOG_01564	+	203	scaffold_001	1546075	1546076	OE_ChIP_1_peak_73b	157.118	SNOG_00683	+	221	scaffold_006	858248	858854	merged_common
scaffold_002	1191956	1191957	HA_ChIP_1_peak_92	13.3392	SNOG_01626	-	-1553	scaffold_001	1608286	1608287	OE_ChIP_1_peak_74	18.0753	SNOG_00706	-	-992	scaffold_006	859199	859847	merged_common
scaffold_002	1191956	1191957	HA_ChIP_1_peak_92	13.3392	SNOG_01629	+	1299	scaffold_001	1608286	1608287	OE_ChIP_1_peak_74	18.0753	SNOG_00708	-	1580	scaffold_006	952223	952538	merged_common
scaffold_002	1192599	1192600	HA_ChIP_1_peak_93a	9.28146	SNOG_01626	-	-2196	scaffold_001	1654237	1654238	OE_ChIP_1_peak_75	3.95784	SNOG_00733	-	-676	scaffold_006	961824	963425	merged_common
scaffold_002	1192599	1192600	HA_ChIP_1_peak_93a	9.28146	SNOG_01629	+	656	scaffold_001	1654237	1654238	OE_ChIP_1_peak_75	3.95784	SNOG_00734	-	2240	scaffold_006	966301	966522	merged_common
scaffold_002	1193032	1193033	HA_ChIP_1_peak_93b	12.7451	SNOG_01626	-	-2629	scaffold_001	1660753	1660754	OE_ChIP_1_peak_76	35.9267	SNOG_00736	+	-2221	scaffold_006	1049445	1049795	merged_common
scaffold_002	1193032	1193033	HA_ChIP_1_peak_93b	12.7451	SNOG_01629	+	223	scaffold_001	1660753	1660754	OE_ChIP_1_peak_76	35.9267	SNOG_00737	+	362	scaffold_006	1452556	1453302	merged_common
scaffold_002	1268210	1268211	HA_ChIP_1_peak_94	3.74999	SNOG_01669	-	-227	scaffold_001	1663628	1663629	OE_ChIP_1_peak_77	129.812	SNOG_00737	+	-2513	scaffold_007	77424	79226	merged_common
scaffold_002	1268210	1268211	HA_ChIP_1_peak_94	3.74999	SNOG_01671	+	783	scaffold_001	1663628	1663629	OE_ChIP_1_peak_77	129.812	SNOG_00738	+	470	scaffold_007	264849	265492	merged_common
scaffold_002	1345127	1345128	HA_ChIP_1_peak_95	16.9463	SNOG_01707	+	-2023	scaffold_001	1739226	1739227	OE_ChIP_1_peak_78	4.2193	SNOG_00774	-	2780	scaffold_007	417327	417811	merged_common
scaffold_002	1345127	1345128	HA_ChIP_1_peak_95	16.9463	SNOG_01708	+	1501	scaffold_001	1739226	1739227	OE_ChIP_1_peak_78	4.2193	SNOG_30046	-	-852	scaffold_007	449423	450585	merged_common
scaffold_002	1380546	1380547	HA_ChIP_1_peak_96	41.3207	SNOG_01723	+	-3279	scaffold_001	1741255	1741256	OE_ChIP_1_peak_79	18.2239	SNOG_00774	-	751	scaffold_007	452581	455259	merged_common
scaffold_002	1380546	1380547	HA_ChIP_1_peak_96	41.3207	SNOG_01724	+	933	scaffold_001	1741255	1741256	OE_ChIP_1_peak_79	18.2239	SNOG_30046	-	-2881	scaffold_007	461079	461644	merged_common
scaffold_002	1495599	1495600	HA_ChIP_1_peak_97a	2.86249	SNOG_01782	+	1038	scaffold_001	1755868	1755869	OE_ChIP_1_peak_80	27.0034	SNOG_00781	-	-249	scaffold_007	521326	521721	merged_common
scaffold_002	1495599	1495600	HA_ChIP_1_peak_97a	2.86249	SNOG_30112	+	-295	scaffold_001	1755868	1755869	OE_ChIP_1_peak_80	27.0034	SNOG_00783	+	2821	scaffold_007	574715	575318	merged_common
scaffold_002	1495907	1495908	HA_ChIP_1_peak_97b	3.41148	SNOG_01782	+	730	scaffold_001	1793033	1793034	OE_ChIP_1_peak_81a	6.21458	SNOG_00799	-	-1209	scaffold_007	578432	580188	merged_common
scaffold_002	1495907	1495908	HA_ChIP_1_peak_97b	3.41148	SNOG_30112	+	-603	scaffold_001	1793033	1793034	OE_ChIP_1_peak_81a	6.21458	SNOG_00801	-	1778	scaffold_007	582832	586339	merged_common
scaffold_002	1496164	1496165	HA_ChIP_1_peak_97c	2.00669	SNOG_01782	+	473	scaffold_001	1793360	1793361	OE_ChIP_1_peak_81b	21.7253	SNOG_00799	-	-1536	scaffold_007	802533	803212	merged_common
scaffold_002	1496164	1496165	HA_ChIP_1_peak_97c	2.00669	SNOG_30112	+	-860	scaffold_001	1793360	1793361	OE_ChIP_1_peak_81b	21.7253	SNOG_00801	-	1451	scaffold_007	875586	875985	merged_common
scaffold_003	265641	265642	HA_ChIP_1_peak_98	37.1667	SNOG_01959	-	-2632	scaffold_001	1804951	1804952	OE_ChIP_1_peak_82	5.45777	SNOG_00806	-	-1389	scaffold_007	882689	883827	merged_common
scaffold_003	265641	265642	HA_ChIP_1_peak_98	37.1667	SNOG_30123	+	303	scaffold_001	1804951	1804952	OE_ChIP_1_peak_82	5.45777	SNOG_00807	-	1129	scaffold_007	884053	884461	merged_common
scaffold_003	311731	311732	HA_ChIP_1_peak_99	12.5494	SNOG_01984	-	-73	scaffold_001	1806990	1806991	OE_ChIP_1_peak_83	49.5306	SNOG_00807	-	-910	scaffold_007	887404	887888	merged_common
scaffold_003	311731	311732	HA_ChIP_1_peak_99	12.5494	SNOG_01985	+	30	scaffold_001	1806990	1806991	OE_ChIP_1_peak_83	49.5306	SNOG_00809	+	2461	scaffold_007	888364	890526	merged_common
scaffold_003	540270	540271	HA_ChIP_1_peak_101	10.3895	SNOG_02092	+	-1953	scaffold_001	1807971	1807972	OE_ChIP_1_peak_84	47.4036	SNOG_00807	-	-1891	scaffold_007	977281	977730	merged_common
scaffold_003	540270	540271	HA_ChIP_1_peak_101	10.3895	SNOG_02093	+	1558	scaffold_001	1807971	1807972	OE_ChIP_1_peak_84	47.4036	SNOG_00809	+	1480	scaffold_007	1141037	1141821	merged_common
scaffold_003	541120	541121	HA_ChIP_1_peak_102	18.9574	SNOG_02092	+	-2803	scaffold_001	1808899	1808900	OE_ChIP_1_peak_85a	13.5288	SNOG_00807	-	-2819	scaffold_007	1165020	1165454	merged_common
scaffold_003	541120	541121	HA_ChIP_1_peak_102	18.9574	SNOG_02093	+	708	scaffold_001	1808899	1808900	OE_ChIP_1_peak_85a	13.5288	SNOG_00809	+	552	scaffold_007	1218500	1219681	merged_common
scaffold_003	570477	570478	HA_ChIP_1_peak_103	2.21031	SNOG_02104	-	-763	scaffold_001	1809345	1809346	OE_ChIP_1_peak_85b	20.5835	SNOG_00807	-	-3265	scaffold_007	1236412	1237593	merged_common
scaffold_003	570477	570478	HA_ChIP_1_peak_103	2.21031	SNOG_02105	+	126	scaffold_001	1809345	1809346	OE_ChIP_1_peak_85b	20.5835	SNOG_00809	+	106	scaffold_007	1237937	1238788	merged_common
scaffold_003	571222	571223	HA_ChIP_1_peak_104	23.9927	SNOG_02105	+	-619	scaffold_001	1820322	1820323	OE_ChIP_1_peak_86	3.6035	SNOG_00812	-	-579	scaffold_007	1394701	1395970	merged_common
scaffold_003	571222	571223	HA_ChIP_1_peak_104	23.9927	SNOG_02106	-	374	scaffold_001	1820322	1820323	OE_ChIP_1_peak_86	3.6035	SNOG_00813	+	899	scaffold_007	1396307	1397317	merged_common
scaffold_003	767613	767614	HA_ChIP_1_peak_105	9.14701	SNOG_02185	-	-170	scaffold_001	1914488	1914489	OE_ChIP_1_peak_87	8.22852	SNOG_00862	+	850	scaffold_007	1399413	1399868	merged_common
scaffold_003	767613	767614	HA_ChIP_1_peak_105	9.14701	SNOG_02186	-	4147	scaffold_001	1914488	1914489	OE_ChIP_1_peak_87	8.22852	SNOG_30053	-	-1743	scaffold_008	145861	146526	merged_common
scaffold_003	816413	816414	HA_ChIP_1_peak_106	49.0145	SNOG_02209	+	-876	scaffold_001	1919963	1919964	OE_ChIP_1_peak_88	5.42485	SNOG_00863	-	-224	scaffold_008	464651	465525	merged_common
scaffold_003	816413	816414	HA_ChIP_1_peak_106	49.0145	SNOG_02210	-	2929	scaffold_001	1919963	1919964	OE_ChIP_1_peak_88	5.42485	SNOG_00865	-	4652	scaffold_008	565080	565750	merged_common
scaffold_003	817083	817084	HA_ChIP_1_peak_107	39.7778	SNOG_02209	+	-1546	scaffold_001	1947967	1947968	OE_ChIP_1_peak_89f	10.0338	SNOG_00876	-	-2716	scaffold_008	671162	671496	merged_common
scaffold_003	817083	817084	HA_ChIP_1_peak_107	39.7778	SNOG_02210	-	2259	scaffold_001	1947967	1947968	OE_ChIP_1_peak_89f	10.0338	SNOG_00877	-	196	scaffold_008	1175633	1176345	merged_common
scaffold_003	875181	875182	HA_ChIP_1_peak_108	201.487	SNOG_02235	-	66	scaffold_001	1958253	1958254	OE_ChIP_1_peak_90a	57.2415	SNOG_00882	+	-2550	scaffold_008	1179941	1180472	merged_common
scaffold_003	875181	875182	HA_ChIP_1_peak_108	201.487	SNOG_30148	-	-2935	scaffold_001	1958253	1958254	OE_ChIP_1_peak_90a	57.2415	SNOG_00883	+	2002	scaffold_008	1460666	1461008	merged_common
scaffold_003	939692	939693	HA_ChIP_1_peak_109	6.80209	SNOG_02271	+	-456	scaffold_001	1958856	1958857	OE_ChIP_1_peak_90b	65.0907	SNOG_00882	+	-3153	scaffold_008	1463059	1464030	merged_common
scaffold_003	939692	939693	HA_ChIP_1_peak_109	6.80209	SNOG_02273	-	1448	scaffold_001	1958856	1958857	OE_ChIP_1_peak_90b	65.0907	SNOG_00883	+	1399	scaffold_008	1535035	1535362	merged_common
scaffold_003	972757	972758	HA_ChIP_1_peak_110	44.4252	SNOG_02287	-	-322	scaffold_001	1959622	1959623	OE_ChIP_1_peak_90c	51.1363	SNOG_00882	+	-3919	scaffold_008	1610609	1611108	merged_common
scaffold_003	972757	972758	HA_ChIP_1_peak_110	44.4252	SNOG_02288	+	500	scaffold_001	1959622	1959623	OE_ChIP_1_peak_90c	51.1363	SNOG_00883	+	633	scaffold_008	1618971	1619552	merged_common
scaffold_003	1203353	1203354	HA_ChIP_1_peak_111	247.711	SNOG_02364	-	-59	scaffold_001	1968507	1968508	OE_ChIP_1_peak_91	25.0001	SNOG_00887	-	-82	scaffold_008	1624128	1625710	merged_common
scaffold_003	1203353	1203354	HA_ChIP_1_peak_111	247.711	SNOG_02365	+	167	scaffold_001	1968507	1968508	OE_ChIP_1_peak_91	25.0001	SNOG_00888	-	2674	scaffold_008	1702037	1704541	merged_common
scaffold_003	1212670	1212671	HA_ChIP_1_peak_112	278.037	SNOG_02369	-	-269	scaffold_001	2010920	2010921	OE_ChIP_1_peak_92	455.519	SNOG_00908	+	-1390	scaffold_008	1705210	1706717	merged_common
scaffold_003	1212670	1212671	HA_ChIP_1_peak_112	278.037	SNOG_02371	-	2685	scaffold_001	2010920	2010921	OE_ChIP_1_peak_92	455.519	SNOG_30054	+	964	scaffold_008	1706995	1707514	merged_common
scaffold_003	1287934	1287935	HA_ChIP_1_peak_114	5.6809	SNOG_02411	-	-790	scaffold_001	2013229	2013230	OE_ChIP_1_peak_93a	45.1519	SNOG_00909	-	4486	scaffold_008	1709790	1710970	merged_common
scaffold_003	1287934	1287935	HA_ChIP_1_peak_114	5.6809	SNOG_02412	-	1985	scaffold_001	2013229	2013230	OE_ChIP_1_peak_93a	45.1519	SNOG_30054	+	-1345	scaffold_008	1757335	1757636	merged_common
scaffold_003	1292976	1292977	HA_ChIP_1_peak_115	7.5936	SNOG_02413	+	-2900	scaffold_001	2013667	2013668	OE_ChIP_1_peak_93b	32.4116	SNOG_00909	-	4048	scaffold_009	233450	234162	merged_common
scaffold_003	1292976	1292977	HA_ChIP_1_peak_115	7.5936	SNOG_02414	+	2022	scaffold_001	2013667	2013668	OE_ChIP_1_peak_93b	32.4116	SNOG_30054	+	-1783	scaffold_009	274248	278534	merged_common
scaffold_003	1293569	1293570	HA_ChIP_1_peak_116	3.34196	SNOG_02413	+	-3493	scaffold_001	2018237	2018238	OE_ChIP_1_peak_94	314.708	SNOG_00909	-	-522	scaffold_009	291074	291621	merged_common
scaffold_003	1293569	1293570	HA_ChIP_1_peak_116	3.34196	SNOG_02414	+	1429	scaffold_001	2018237	2018238	OE_ChIP_1_peak_94	314.708	SNOG_00911	-	2351	scaffold_009	545914	546323	merged_common
scaffold_003	1298205	1298206	HA_ChIP_1_peak_117	3.7008	SNOG_02415	-	-1126	scaffold_001	2021255	2021256	OE_ChIP_1_peak_95	281.631	SNOG_00911	-	-667	scaffold_009	686268	686866	merged_common
scaffold_003	1298205	1298206	HA_ChIP_1_peak_117	3.7008	SNOG_02416	-	5458	scaffold_001	2021255	2021256	OE_ChIP_1_peak_95	281.631	SNOG_00913	-	4340	scaffold_009	731894	732351	merged_common
scaffold_003	1312823	1312824	HA_ChIP_1_peak_119	55.9362	SNOG_02423	-	-1252	scaffold_001	2022216	2022217	OE_ChIP_1_peak_96	40.6848	SNOG_00911	-	-1628	scaffold_009	755205	756436	merged_common
scaffold_003	1312823	1312824	HA_ChIP_1_peak_119	55.9362	SNOG_02426	-	3774	scaffold_001	2022216	2022217	OE_ChIP_1_peak_96	40.6848	SNOG_00913	-	3379	scaffold_009	757618	758256	merged_common
scaffold_003	1317179	1317180	HA_ChIP_1_peak_121a	49.0145	SNOG_02426	-	-582	scaffold_001	2079811	2079812	OE_ChIP_1_peak_97	30.3156	SNOG_00939	-	-280	scaffold_009	1009542	1010380	merged_common
scaffold_003	1317179	1317180	HA_ChIP_1_peak_121a	49.0145	SNOG_02429	-	5650	scaffold_001	2079811	2079812	OE_ChIP_1_peak_97	30.3156	SNOG_00940	+	235	scaffold_009	1015061	1015548	merged_common
scaffold_003	1317825	1317826	HA_ChIP_1_peak_121b	18.8284	SNOG_02426	-	-1228	scaffold_001	2084386	2084387	OE_ChIP_1_peak_98	69.0592	SNOG_00941	-	-865	scaffold_009	1270163	1270573	merged_common
scaffold_003	1317825	1317826	HA_ChIP_1_peak_121b	18.8284	SNOG_02429	-	5004	scaffold_001	2084386	2084387	OE_ChIP_1_peak_98	69.0592	SNOG_00943	-	2539	scaffold_009	1284980	1285340	merged_common
scaffold_003	1335250	1335251	HA_ChIP_1_peak_122	4.61656	SNOG_02436	-	-1177	scaffold_001	2087553	2087554	OE_ChIP_1_peak_99a	3.24041	SNOG_20010	+	-214	scaffold_010	191191	192062	merged_common
scaffold_003	1335250	1335251	HA_ChIP_1_peak_122	4.61656	SNOG_02437	+	1536	scaffold_001	2087553	2087554	OE_ChIP_1_peak_99a	3.24041	SNOG_30057	+	3211	scaffold_010	277212	277602	merged_common
scaffold_003	1365789	1365790	HA_ChIP_1_peak_123	12.8556	SNOG_02451	-	-435	scaffold_001	2087985	2087986	OE_ChIP_1_peak_99b	56.8389	SNOG_20010	+	-646	scaffold_010	278220	278680	merged_common
scaffold_003	1365789	1365790	HA_ChIP_1_peak_123	12.8556	SNOG_02452	+	853	scaffold_001	2087985	2087986	OE_ChIP_1_peak_99b	56.8389	SNOG_30057	+	2779	scaffold_010	378916	379480	merged_common
scaffold_003	1419497	1419498	HA_ChIP_1_peak_124	15.5692	SNOG_02470	+	-2908	scaffold_001	2109351	2109352	OE_ChIP_1_peak_100	119.933	SNOG_00953	-	-866	scaffold_010	384177	384939	merged_common
scaffold_003	1419497	1419498	HA_ChIP_1_peak_124	15.5692	SNOG_02471	-	4916	scaffold_001	2109351	2109352	OE_ChIP_1_peak_100	119.933	SNOG_00954	+	649	scaffold_010	419787	420244	merged_common
scaffold_003	1420095	1420096	HA_ChIP_1_peak_125	37.5273	SNOG_02470	+	-3506	scaffold_001	2255302	2255303	OE_ChIP_1_peak_101a	349.598	SNOG_01024	+	-2425	scaffold_010	550601	551043	merged_common
scaffold_003	1420095	1420096	HA_ChIP_1_peak_125	37.5273	SNOG_02471	-	4318	scaffold_001	2255302	2255303	OE_ChIP_1_peak_101a	349.598	SNOG_01026	-	5775	scaffold_010	551656	552064	merged_common
scaffold_004	46813	46814	HA_ChIP_1_peak_128a	14.4165	SNOG_02574	-	2837	scaffold_001	2255903	2255904	OE_ChIP_1_peak_101b	5.4804	SNOG_01024	+	-3026	scaffold_010	558080	558627	merged_common
scaffold_004	46813	46814	HA_ChIP_1_peak_128a	14.4165	SNOG_30174	-	-1166	scaffold_001	2255903	2255904	OE_ChIP_1_peak_101b	5.4804	SNOG_01026	-	5174	scaffold_010	577642	578091	merged_common
scaffold_004	47352	47353	HA_ChIP_1_peak_128b	90.5499	SNOG_02574	-	2298	scaffold_001	2256403	2256404	OE_ChIP_1_peak_101c	370.103	SNOG_01024	+	-3526	scaffold_010	662295	662958	merged_common
scaffold_004	47352	47353	HA_ChIP_1_peak_128b	90.5499	SNOG_30174	-	-1705	scaffold_001	2256403	2256404	OE_ChIP_1_peak_101c	370.103	SNOG_01026	-	4674	scaffold_010	708371	709030	merged_common
scaffold_004	184456	184457	HA_ChIP_1_peak_130	3.34196	SNOG_02644	-	-1940	scaffold_001	2257243	2257244	OE_ChIP_1_peak_101d	277.989	SNOG_01024	+	-4366	scaffold_010	835926	836327	merged_common
scaffold_004	184456	184457	HA_ChIP_1_peak_130	3.34196	SNOG_02647	+	169	scaffold_001	2257243	2257244	OE_ChIP_1_peak_101d	277.989	SNOG_01026	-	3834	scaffold_010	893437	895562	merged_common
scaffold_004	300843	300844	HA_ChIP_1_peak_131a	269.083	SNOG_02689	-	-707	scaffold_001	2261418	2261419	OE_ChIP_1_peak_102a	59.6986	SNOG_01026	-	-341	scaffold_010	1071334	1072648	merged_common
scaffold_004	300843	300844	HA_ChIP_1_peak_131a	269.083	SNOG_02690	-	5967	scaffold_001	2261418	2261419	OE_ChIP_1_peak_102a	59.6986	SNOG_01029	+	5987	scaffold_010	1198466	1199407	merged_common
scaffold_004	301654	301655	HA_ChIP_1_peak_131b	11.5755	SNOG_02689	-	-1518	scaffold_001	2262025	2262026	OE_ChIP_1_peak_102b	123.986	SNOG_01026	-	-948	scaffold_010	1204136	1204584	merged_common
scaffold_004	301654	301655	HA_ChIP_1_peak_131b	11.5755	SNOG_02690	-	5156	scaffold_001	2262025	2262026	OE_ChIP_1_peak_102b	123.986	SNOG_01029	+	5380	scaffold_010	1218969	1219308	merged_common
scaffold_004	302289	302290	HA_ChIP_1_peak_132	13.5612	SNOG_02689	-	-2153	scaffold_001	2262541	2262542	OE_ChIP_1_peak_102c	2.68386	SNOG_01026	-	-1464	scaffold_011	75111	75452	merged_common
scaffold_004	302289	302290	HA_ChIP_1_peak_132	13.5612	SNOG_02690	-	4521	scaffold_001	2262541	2262542	OE_ChIP_1_peak_102c	2.68386	SNOG_01029	+	4864	scaffold_011	81157	81532	merged_common
scaffold_004	303249	303250	HA_ChIP_1_peak_133	71.9937	SNOG_02689	-	-3113	scaffold_001	2263202	2263203	OE_ChIP_1_peak_102d	50.1359	SNOG_01026	-	-2125	scaffold_011	160605	161310	merged_common
scaffold_004	303249	303250	HA_ChIP_1_peak_133	71.9937	SNOG_02690	-	3561	scaffold_001	2263202	2263203	OE_ChIP_1_peak_102d	50.1359	SNOG_01029	+	4203	scaffold_011	266208	268422	merged_common
scaffold_004	307029	307030	HA_ChIP_1_peak_134	25.9422	SNOG_02690	-	-219	scaffold_001	2332386	2332387	OE_ChIP_1_peak_103	17.3474	SNOG_01060	+	-115	scaffold_011	290388	290926	merged_common
scaffold_004	307029	307030	HA_ChIP_1_peak_134	25.9422	SNOG_02691	+	2605	scaffold_001	2332386	2332387	OE_ChIP_1_peak_103	17.3474	SNOG_01061	+	1606	scaffold_011	417272	419040	merged_common
scaffold_004	308146	308147	HA_ChIP_1_peak_135a	5.9345	SNOG_02690	-	-1336	scaffold_001	2341435	2341436	OE_ChIP_1_peak_104	21.7838	SNOG_01063	-	-145	scaffold_011	439302	440235	merged_common
scaffold_004	308146	308147	HA_ChIP_1_peak_135a	5.9345	SNOG_02691	+	1488	scaffold_001	2341435	2341436	OE_ChIP_1_peak_104	21.7838	SNOG_01064	-	3203	scaffold_011	493456	493752	merged_common
scaffold_004	308588	308589	HA_ChIP_1_peak_135b	27.6063	SNOG_02690	-	-1778	scaffold_001	2345172	2345173	OE_ChIP_1_peak_105a	22.0569	SNOG_01064	-	-534	scaffold_011	599042	599761	merged_common
scaffold_004	308588	308589	HA_ChIP_1_peak_135b	27.6063	SNOG_02691	+	1046	scaffold_001	2345172	2345173	OE_ChIP_1_peak_105a	22.0569	SNOG_01067	-	8046	scaffold_011	609910	611720	merged_common
scaffold_004	308975	308976	HA_ChIP_1_peak_135c	18.6178	SNOG_02690	-	-2165	scaffold_001	2345885	2345886	OE_ChIP_1_peak_105b	9.15926	SNOG_01064	-	-1247	scaffold_011	620799	621451	merged_common
scaffold_004	308975	308976	HA_ChIP_1_peak_135c	18.6178	SNOG_02691	+	659	scaffold_001	2345885	2345886	OE_ChIP_1_peak_105b	9.15926	SNOG_01067	-	7333	scaffold_011	623116	623623	merged_common
scaffold_004	325723	325724	HA_ChIP_1_peak_136	14.7122	SNOG_02697	-	-862	scaffold_001	2346805	2346806	OE_ChIP_1_peak_106	344.086	SNOG_01064	-	-2167	scaffold_011	751874	752224	merged_common
scaffold_004	325723	325724	HA_ChIP_1_peak_136	14.7122	SNOG_02698	+	80	scaffold_001	2346805	2346806	OE_ChIP_1_peak_106	344.086	SNOG_01067	-	6413	scaffold_011	793585	794492	merged_common
scaffold_004	335731	335732	HA_ChIP_1_peak_137	7.48375	SNOG_02703	+	-1551	scaffold_001	2347974	2347975	OE_ChIP_1_peak_107	39.7711	SNOG_01064	-	-3336	scaffold_011	887047	889591	merged_common
scaffold_004	335731	335732	HA_ChIP_1_peak_137	7.48375	SNOG_02704	+	356	scaffold_001	2347974	2347975	OE_ChIP_1_peak_107	39.7711	SNOG_01067	-	5244	scaffold_011	891253	891584	merged_common
scaffold_004	409625	409626	HA_ChIP_1_peak_138	212.374	SNOG_02739	-	-1298	scaffold_001	2358468	2358469	OE_ChIP_1_peak_108	22.7391	SNOG_01070	-	-62	scaffold_011	939719	940427	merged_common
scaffold_004	409625	409626	HA_ChIP_1_peak_138	212.374	SNOG_02743	+	1875	scaffold_001	2358468	2358469	OE_ChIP_1_peak_108	22.7391	SNOG_30065	-	1866	scaffold_011	952150	954801	merged_common
scaffold_004	410532	410533	HA_ChIP_1_peak_139	41.9382	SNOG_02739	-	-2205	scaffold_001	2391184	2391185	OE_ChIP_1_peak_109	86.562	SNOG_01083	+	-2004	scaffold_011	957931	960645	merged_common
scaffold_004	410532	410533	HA_ChIP_1_peak_139	41.9382	SNOG_02743	+	968	scaffold_001	2391184	2391185	OE_ChIP_1_peak_109	86.562	SNOG_01085	-	920	scaffold_011	984435	984850	merged_common
scaffold_004	416902	416903	HA_ChIP_1_peak_140a	2.05718	SNOG_02745	-	-360	scaffold_001	2392393	2392394	OE_ChIP_1_peak_110	57.5895	SNOG_01085	-	-289	scaffold_011	985280	985793	merged_common
scaffold_004	416902	416903	HA_ChIP_1_peak_140a	2.05718	SNOG_02747	-	3796	scaffold_001	2392393	2392394	OE_ChIP_1_peak_110	57.5895	SNOG_30066	-	979	scaffold_011	1004223	1004822	merged_common
scaffold_004	417057	417058	HA_ChIP_1_peak_140b	2.24256	SNOG_02745	-	-515	scaffold_001	2404472	2404473	OE_ChIP_1_peak_111	41.7195	SNOG_01088	+	-4288	scaffold_011	1042859	1043124	merged_common
scaffold_004	417057	417058	HA_ChIP_1_peak_140b	2.24256	SNOG_02747	-	3641	scaffold_001	2404472	2404473	OE_ChIP_1_peak_111	41.7195	SNOG_01089	-	235	scaffold_012	169026	169559	merged_common
scaffold_004	447212	447213	HA_ChIP_1_peak_141	40.6941	SNOG_02760	+	-1218	scaffold_001	2416665	2416666	OE_ChIP_1_peak_113	10.8948	SNOG_01094	-	-1424	scaffold_012	175338	175712	merged_common
scaffold_004	447212	447213	HA_ChIP_1_peak_141	40.6941	SNOG_02761	-	573	scaffold_001	2416665	2416666	OE_ChIP_1_peak_113	10.8948	SNOG_01097	+	33945	scaffold_012	271545	271959	merged_common
scaffold_004	544247	544248	HA_ChIP_1_peak_142	12.101	SNOG_02810	-	-2425	scaffold_001	2481737	2481738	OE_ChIP_1_peak_114	20.0507	SNOG_01105	-	-454	scaffold_012	274775	275580	merged_common
scaffold_004	544247	544248	HA_ChIP_1_peak_142	12.101	SNOG_30195	-	1297	scaffold_001	2481737	2481738	OE_ChIP_1_peak_114	20.0507	SNOG_01106	-	2248	scaffold_012	278253	279366	merged_common
scaffold_004	630843	630844	HA_ChIP_1_peak_144	3.145	SNOG_02861	+	625	scaffold_002	112836	112837	OE_ChIP_1_peak_115	537.96	SNOG_01165	+	-9520	scaffold_012	326877	327259	merged_common
scaffold_004	630843	630844	HA_ChIP_1_peak_144	3.145	SNOG_30202	+	-2228	scaffold_002	112836	112837	OE_ChIP_1_peak_115	537.96	SNOG_30072	-	190	scaffold_012	342302	342794	merged_common
scaffold_004	924507	924508	HA_ChIP_1_peak_146	3.16991	SNOG_03011	-	-3315	scaffold_002	114957	114958	OE_ChIP_1_peak_116	26.9795	SNOG_01168	-	-224	scaffold_012	502083	502828	merged_common
scaffold_004	924507	924508	HA_ChIP_1_peak_146	3.16991	SNOG_30224	-	376	scaffold_002	114957	114958	OE_ChIP_1_peak_116	26.9795	SNOG_30073	+	96	scaffold_012	503140	504540	merged_common
scaffold_004	1037917	1037918	HA_ChIP_1_peak_149	7.29489	SNOG_03067	-	6289	scaffold_002	116513	116514	OE_ChIP_1_peak_117a	24.0271	SNOG_30073	+	-1460	scaffold_012	506571	507676	merged_common
scaffold_004	1037917	1037918	HA_ChIP_1_peak_149	7.29489	SNOG_30228	+	-522	scaffold_002	116513	116514	OE_ChIP_1_peak_117a	24.0271	SNOG_30074	-	1486	scaffold_012	636115	636888	merged_common
scaffold_004	1039025	1039026	HA_ChIP_1_peak_150	157.49	SNOG_03067	-	5181	scaffold_002	117035	117036	OE_ChIP_1_peak_117b	116.576	SNOG_30073	+	-1982	scaffold_012	646201	646919	merged_common
scaffold_004	1039025	1039026	HA_ChIP_1_peak_150	157.49	SNOG_30228	+	-1630	scaffold_002	117035	117036	OE_ChIP_1_peak_117b	116.576	SNOG_30074	-	964	scaffold_012	648618	648928	merged_common
scaffold_004	1039779	1039780	HA_ChIP_1_peak_151a	2.02977	SNOG_03067	-	4427	scaffold_002	143027	143028	OE_ChIP_1_peak_118	11.8232	SNOG_01182	+	-2457	scaffold_012	694071	694542	merged_common
scaffold_004	1039779	1039780	HA_ChIP_1_peak_151a	2.02977	SNOG_30228	+	-2384	scaffold_002	143027	143028	OE_ChIP_1_peak_118	11.8232	SNOG_01183	-	1035	scaffold_012	706687	707248	merged_common
scaffold_004	1040024	1040025	HA_ChIP_1_peak_151b	12.0825	SNOG_03067	-	4182	scaffold_002	145741	145742	OE_ChIP_1_peak_119	230.988	SNOG_01184	+	4480	scaffold_012	765016	765517	merged_common
scaffold_004	1040024	1040025	HA_ChIP_1_peak_151b	12.0825	SNOG_30228	+	-2629	scaffold_002	145741	145742	OE_ChIP_1_peak_119	230.988	SNOG_30077	-	-609	scaffold_012	817497	818506	merged_common
scaffold_004	1045927	1045928	HA_ChIP_1_peak_152a	8.11742	SNOG_03067	-	-1721	scaffold_002	162974	162975	OE_ChIP_1_peak_120	12.0193	SNOG_01191	-	-213	scaffold_012	822958	824366	merged_common
scaffold_004	1045927	1045928	HA_ChIP_1_peak_152a	8.11742	SNOG_03069	+	1549	scaffold_002	162974	162975	OE_ChIP_1_peak_120	12.0193	SNOG_01192	+	180	scaffold_012	997363	998376	merged_common
scaffold_004	1046265	1046266	HA_ChIP_1_peak_152b	9.60281	SNOG_03067	-	-2059	scaffold_002	179384	179385	OE_ChIP_1_peak_121a	2.30483	SNOG_01198	-	-1786	scaffold_012	1001149	1002175	merged_common
scaffold_004	1046265	1046266	HA_ChIP_1_peak_152b	9.60281	SNOG_03069	+	1211	scaffold_002	179384	179385	OE_ChIP_1_peak_121a	2.30483	SNOG_01199	+	1212	scaffold_012	1004934	1005935	merged_common
scaffold_004	1218290	1218291	HA_ChIP_1_peak_153	7.46455	SNOG_03148	+	-3181	scaffold_002	179649	179650	OE_ChIP_1_peak_121b	4.71602	SNOG_01198	-	-2051	scaffold_012	1006203	1006496	merged_common
scaffold_004	1218290	1218291	HA_ChIP_1_peak_153	7.46455	SNOG_03149	-	1423	scaffold_002	179649	179650	OE_ChIP_1_peak_121b	4.71602	SNOG_01199	+	947	scaffold_012	1032878	1033229	merged_common
scaffold_004	1273250	1273251	HA_ChIP_1_peak_155	59.0494	SNOG_03173	+	-2842	scaffold_002	182914	182915	OE_ChIP_1_peak_122	20.1439	SNOG_01199	+	-2318	scaffold_012	1033625	1034879	merged_common
scaffold_004	1273250	1273251	HA_ChIP_1_peak_155	59.0494	SNOG_03174	+	216	scaffold_002	182914	182915	OE_ChIP_1_peak_122	20.1439	SNOG_30078	-	608	scaffold_012	1035842	1036492	merged_common
scaffold_004	1439650	1439651	HA_ChIP_1_peak_156	14.9549	SNOG_03252	+	2099	scaffold_002	218747	218748	OE_ChIP_1_peak_123a	373.552	SNOG_01213	+	-2980	scaffold_012	1037445	1038496	merged_common
scaffold_004	1439650	1439651	HA_ChIP_1_peak_156	14.9549	SNOG_30247	+	-3805	scaffold_002	218747	218748	OE_ChIP_1_peak_123a	373.552	SNOG_30079	+	1397	scaffold_012	1090860	1091332	merged_common
scaffold_004	1441488	1441489	HA_ChIP_1_peak_157	15.505	SNOG_03252	+	261	scaffold_002	219507	219508	OE_ChIP_1_peak_123b	176.402	SNOG_01213	+	-3740	scaffold_012	1125180	1125934	merged_common
scaffold_004	1441488	1441489	HA_ChIP_1_peak_157	15.505	SNOG_30247	+	-5643	scaffold_002	219507	219508	OE_ChIP_1_peak_123b	176.402	SNOG_30079	+	637	scaffold_012	1145107	1145750	merged_common
scaffold_004	1443321	1443322	HA_ChIP_1_peak_158a	13.5037	SNOG_03252	+	-1572	scaffold_002	220484	220485	OE_ChIP_1_peak_124a	3.97654	SNOG_01214	-	2702	scaffold_012	1163985	1164322	merged_common
scaffold_004	1443321	1443322	HA_ChIP_1_peak_158a	13.5037	SNOG_03253	-	781	scaffold_002	220484	220485	OE_ChIP_1_peak_124a	3.97654	SNOG_30079	+	-340	scaffold_012	1214035	1214378	merged_common
scaffold_004	1443719	1443720	HA_ChIP_1_peak_158b	24.6572	SNOG_03252	+	-1970	scaffold_002	221128	221129	OE_ChIP_1_peak_124b	217.517	SNOG_01214	-	2058	scaffold_012	1223909	1224427	merged_common
scaffold_004	1443719	1443720	HA_ChIP_1_peak_158b	24.6572	SNOG_03253	-	383	scaffold_002	221128	221129	OE_ChIP_1_peak_124b	217.517	SNOG_30079	+	-984	scaffold_012	1225985	1226544	merged_common
scaffold_004	1445548	1445549	HA_ChIP_1_peak_159	14.0076	SNOG_03253	-	-1446	scaffold_002	237964	237965	OE_ChIP_1_peak_125	65.5888	SNOG_01219	-	-3099	scaffold_013	19148	19642	merged_common
scaffold_004	1445548	1445549	HA_ChIP_1_peak_159	14.0076	SNOG_30248	-	29	scaffold_002	237964	237965	OE_ChIP_1_peak_125	65.5888	SNOG_01220	-	492	scaffold_013	70357	70703	merged_common
scaffold_004	1467407	1467408	HA_ChIP_1_peak_160	42.9078	SNOG_03264	-	-223	scaffold_002	250675	250676	OE_ChIP_1_peak_126	13.847	SNOG_01226	-	-1506	scaffold_013	141412	141979	merged_common
scaffold_004	1467407	1467408	HA_ChIP_1_peak_160	42.9078	SNOG_03265	+	508	scaffold_002	250675	250676	OE_ChIP_1_peak_126	13.847	SNOG_01228	+	95	scaffold_013	209401	209872	merged_common
scaffold_004	1583881	1583882	HA_ChIP_1_peak_162a	9.8715	SNOG_03320	+	-33	scaffold_002	283509	283510	OE_ChIP_1_peak_128a	15.9373	SNOG_01240	-	-1020	scaffold_013	426022	428694	merged_common
scaffold_004	1583881	1583882	HA_ChIP_1_peak_162a	9.8715	SNOG_03322	+	1022	scaffold_002	283509	283510	OE_ChIP_1_peak_128a	15.9373	SNOG_01242	+	226	scaffold_013	642764	643275	merged_common
scaffold_004	1584277	1584278	HA_ChIP_1_peak_162b	11.0913	SNOG_03320	+	-429	scaffold_002	284012	284013	OE_ChIP_1_peak_128b	7.89692	SNOG_01242	+	-277	scaffold_013	802967	803607	merged_common
scaffold_004	1584277	1584278	HA_ChIP_1_peak_162b	11.0913	SNOG_03322	+	626	scaffold_002	284012	284013	OE_ChIP_1_peak_128b	7.89692	SNOG_01243	+	1367	scaffold_014	11195	12322	merged_common
scaffold_004	1590313	1590314	HA_ChIP_1_peak_163	18.6944	SNOG_03326	+	1654	scaffold_002	284824	284825	OE_ChIP_1_peak_129	33.0764	SNOG_01242	+	-1089	scaffold_014	62394	63198	merged_common
scaffold_004	1590313	1590314	HA_ChIP_1_peak_163	18.6944	SNOG_30253	-	-70	scaffold_002	284824	284825	OE_ChIP_1_peak_129	33.0764	SNOG_01243	+	555	scaffold_014	125408	125925	merged_common
scaffold_005	60974	60975	HA_ChIP_1_peak_164	50.0557	SNOG_03350	-	-412	scaffold_002	288152	288153	OE_ChIP_1_peak_130	22.831	SNOG_01243	+	-2773	scaffold_014	260266	261211	merged_common
scaffold_005	60974	60975	HA_ChIP_1_peak_164	50.0557	SNOG_03351	+	198	scaffold_002	288152	288153	OE_ChIP_1_peak_130	22.831	SNOG_30085	+	783	scaffold_014	371887	373857	merged_common
scaffold_005	187087	187088	HA_ChIP_1_peak_165	59.4446	SNOG_03416	+	-5431	scaffold_002	288994	288995	OE_ChIP_1_peak_131	8.18319	SNOG_01245	-	5518	scaffold_014	394604	395753	merged_common
scaffold_005	187087	187088	HA_ChIP_1_peak_165	59.4446	SNOG_03422	+	281	scaffold_002	288994	288995	OE_ChIP_1_peak_131	8.18319	SNOG_30085	+	-59	scaffold_014	404852	405289	merged_common
scaffold_005	221162	221163	HA_ChIP_1_peak_166	3.16563	SNOG_03439	-	-1418	scaffold_002	289964	289965	OE_ChIP_1_peak_132	8.77587	SNOG_01245	-	4548	scaffold_014	471613	472223	merged_common
scaffold_005	221162	221163	HA_ChIP_1_peak_166	3.16563	SNOG_03440	-	3934	scaffold_002	289964	289965	OE_ChIP_1_peak_132	8.77587	SNOG_30085	+	-1029	scaffold_014	639985	641263	merged_common
scaffold_005	315103	315104	HA_ChIP_1_peak_167a	37.8809	SNOG_03488	+	-331	scaffold_002	314090	314091	OE_ChIP_1_peak_133	10.138	SNOG_01256	+	-898	scaffold_014	733871	734770	merged_common
scaffold_005	315103	315104	HA_ChIP_1_peak_167a	37.8809	SNOG_03490	+	1349	scaffold_002	314090	314091	OE_ChIP_1_peak_133	10.138	SNOG_01257	+	1372	scaffold_014	739488	739767	merged_common
scaffold_005	315337	315338	HA_ChIP_1_peak_167b	14.0254	SNOG_03488	+	-565	scaffold_002	317414	317415	OE_ChIP_1_peak_134	6.11085	SNOG_01257	+	-1952	scaffold_014	786098	787901	merged_common
scaffold_005	315337	315338	HA_ChIP_1_peak_167b	14.0254	SNOG_03490	+	1115	scaffold_002	317414	317415	OE_ChIP_1_peak_134	6.11085	SNOG_01258	+	298	scaffold_014	788826	789289	merged_common
scaffold_005	315912	315913	HA_ChIP_1_peak_168a	7.5936	SNOG_03488	+	-1140	scaffold_002	319247	319248	OE_ChIP_1_peak_135	13.1245	SNOG_01258	+	-1535	scaffold_014	790427	791356	merged_common
scaffold_005	315912	315913	HA_ChIP_1_peak_168a	7.5936	SNOG_03490	+	540	scaffold_002	319247	319248	OE_ChIP_1_peak_135	13.1245	SNOG_01259	+	351	scaffold_014	794229	795360	merged_common
scaffold_005	316100	316101	HA_ChIP_1_peak_168b	2.05718	SNOG_03488	+	-1328	scaffold_002	324514	324515	OE_ChIP_1_peak_136	22.413	SNOG_01260	-	-496	scaffold_014	795497	796073	merged_common
scaffold_005	316100	316101	HA_ChIP_1_peak_168b	2.05718	SNOG_03490	+	352	scaffold_002	324514	324515	OE_ChIP_1_peak_136	22.413	SNOG_01261	-	3563	scaffold_014	799055	799690	merged_common
scaffold_005	443425	443426	HA_ChIP_1_peak_170	2.38102	SNOG_03549	-	-91	scaffold_002	338818	338819	OE_ChIP_1_peak_137	6.13671	SNOG_01265	-	-394	scaffold_014	925518	926384	merged_common
scaffold_005	443425	443426	HA_ChIP_1_peak_170	2.38102	SNOG_03550	+	457	scaffold_002	338818	338819	OE_ChIP_1_peak_137	6.13671	SNOG_01266	+	217	scaffold_014	966488	967085	merged_common
scaffold_005	709777	709778	HA_ChIP_1_peak_171	5.76741	SNOG_03673	-	-688	scaffold_002	355104	355105	OE_ChIP_1_peak_138a	2.16095	SNOG_01275	-	-295	scaffold_014	967468	969166	merged_common
scaffold_005	709777	709778	HA_ChIP_1_peak_171	5.76741	SNOG_03674	-	4067	scaffold_002	355104	355105	OE_ChIP_1_peak_138a	2.16095	SNOG_01276	+	523	scaffold_015	62280	62580	merged_common
scaffold_005	714225	714226	HA_ChIP_1_peak_172	22.5755	SNOG_03674	-	-381	scaffold_002	355483	355484	OE_ChIP_1_peak_138b	48.9615	SNOG_01275	-	-674	scaffold_015	252350	252682	merged_common
scaffold_005	714225	714226	HA_ChIP_1_peak_172	22.5755	SNOG_03677	-	1706	scaffold_002	355483	355484	OE_ChIP_1_peak_138b	48.9615	SNOG_01276	+	144	scaffold_015	261016	263258	merged_common
scaffold_005	737212	737213	HA_ChIP_1_peak_173	13.6533	SNOG_03688	+	-4836	scaffold_002	359757	359758	OE_ChIP_1_peak_139	36.9928	SNOG_01277	-	-1044	scaffold_015	376742	377092	merged_common
scaffold_005	737212	737213	HA_ChIP_1_peak_173	13.6533	SNOG_03689	+	1199	scaffold_002	359757	359758	OE_ChIP_1_peak_139	36.9928	SNOG_01278	+	722	scaffold_015	380262	380870	merged_common
scaffold_005	737713	737714	HA_ChIP_1_peak_174	18.9003	SNOG_03688	+	-5337	scaffold_002	360685	360686	OE_ChIP_1_peak_140a	7.32699	SNOG_01278	+	-206	scaffold_015	466329	466649	merged_common
scaffold_005	737713	737714	HA_ChIP_1_peak_174	18.9003	SNOG_03689	+	698	scaffold_002	360685	360686	OE_ChIP_1_peak_140a	7.32699	SNOG_01279	+	2537	scaffold_015	670625	670920	merged_common
scaffold_005	901983	901984	HA_ChIP_1_peak_177a	52.7106	SNOG_03773	-	-344	scaffold_002	369308	369309	OE_ChIP_1_peak_141	111.398	SNOG_01280	+	-1481	scaffold_015	714290	714754	merged_common
scaffold_005	901983	901984	HA_ChIP_1_peak_177a	52.7106	SNOG_03774	-	2616	scaffold_002	369308	369309	OE_ChIP_1_peak_141	111.398	SNOG_01281	+	685	scaffold_016	167484	168454	merged_common
scaffold_005	902689	902690	HA_ChIP_1_peak_177b	13.1041	SNOG_03773	-	-1050	scaffold_002	392596	392597	OE_ChIP_1_peak_142	11.2227	SNOG_01291	-	-1716	scaffold_016	202081	202495	merged_common
scaffold_005	902689	902690	HA_ChIP_1_peak_177b	13.1041	SNOG_03774	-	1910	scaffold_002	392596	392597	OE_ChIP_1_peak_142	11.2227	SNOG_01294	+	4751	scaffold_016	203147	204379	merged_common
scaffold_005	903050	903051	HA_ChIP_1_peak_177c	17.2106	SNOG_03773	-	-1411	scaffold_002	396054	396055	OE_ChIP_1_peak_143a	43.6803	SNOG_01291	-	-5174	scaffold_016	217174	217953	merged_common
scaffold_005	903050	903051	HA_ChIP_1_peak_177c	17.2106	SNOG_03774	-	1549	scaffold_002	396054	396055	OE_ChIP_1_peak_143a	43.6803	SNOG_01294	+	1293	scaffold_016	355951	359471	merged_common
scaffold_005	903290	903291	HA_ChIP_1_peak_177d	9.28146	SNOG_03773	-	-1651	scaffold_002	396553	396554	OE_ChIP_1_peak_143b	24.1614	SNOG_01291	-	-5673	scaffold_016	359773	362097	merged_common
scaffold_005	903290	903291	HA_ChIP_1_peak_177d	9.28146	SNOG_03774	-	1309	scaffold_002	396553	396554	OE_ChIP_1_peak_143b	24.1614	SNOG_01294	+	794	scaffold_016	363358	365027	merged_common
scaffold_005	903586	903587	HA_ChIP_1_peak_177e	8.14209	SNOG_03773	-	-1947	scaffold_002	427511	427512	OE_ChIP_1_peak_144	8.85494	SNOG_01305	-	-158	scaffold_016	676833	677273	merged_common
scaffold_005	903586	903587	HA_ChIP_1_peak_177e	8.14209	SNOG_03774	-	1013	scaffold_002	427511	427512	OE_ChIP_1_peak_144	8.85494	SNOG_01307	+	1358	scaffold_016	678408	678748	merged_common
scaffold_005	903829	903830	HA_ChIP_1_peak_177f	2.7125	SNOG_03773	-	-2190	scaffold_002	429687	429688	OE_ChIP_1_peak_145	2.72236	SNOG_01307	+	-818	scaffold_016	789003	789581	merged_common
scaffold_005	903829	903830	HA_ChIP_1_peak_177f	2.7125	SNOG_03774	-	770	scaffold_002	429687	429688	OE_ChIP_1_peak_145	2.72236	SNOG_01310	-	7712	scaffold_016	799802	801620	merged_common
scaffold_005	905554	905555	HA_ChIP_1_peak_178	4.624	SNOG_03774	-	-955	scaffold_002	431789	431790	OE_ChIP_1_peak_146	2.15051	SNOG_01307	+	-2920	scaffold_017	47566	48617	merged_common
scaffold_005	905554	905555	HA_ChIP_1_peak_178	4.624	SNOG_03776	-	2846	scaffold_002	431789	431790	OE_ChIP_1_peak_146	2.15051	SNOG_01310	-	5610	scaffold_017	68073	69673	merged_common
scaffold_005	918449	918450	HA_ChIP_1_peak_179	44.3139	SNOG_03780	-	-354	scaffold_002	432941	432942	OE_ChIP_1_peak_147	8.58832	SNOG_01307	+	-4072	scaffold_017	117042	118320	merged_common
scaffold_005	918449	918450	HA_ChIP_1_peak_179	44.3139	SNOG_03782	-	2630	scaffold_002	432941	432942	OE_ChIP_1_peak_147	8.58832	SNOG_01310	-	4458	scaffold_017	122811	130042	merged_common
scaffold_005	919977	919978	HA_ChIP_1_peak_180	30.5903	SNOG_03780	-	-1882	scaffold_002	439458	439459	OE_ChIP_1_peak_148	32.5745	SNOG_01311	-	-87	scaffold_017	343165	343613	merged_common
scaffold_005	919977	919978	HA_ChIP_1_peak_180	30.5903	SNOG_03782	-	1102	scaffold_002	439458	439459	OE_ChIP_1_peak_148	32.5745	SNOG_01312	-	3178	scaffold_017	410791	412781	merged_common
scaffold_005	977341	977342	HA_ChIP_1_peak_182a	4.39373	SNOG_03807	-	3606	scaffold_002	481246	481247	OE_ChIP_1_peak_149a	3.12707	SNOG_01331	-	-762	scaffold_017	421790	422170	merged_common
scaffold_005	977341	977342	HA_ChIP_1_peak_182a	4.39373	SNOG_30278	-	-272	scaffold_002	481246	481247	OE_ChIP_1_peak_149a	3.12707	SNOG_01333	+	526	scaffold_017	515242	515647	merged_common
scaffold_005	977638	977639	HA_ChIP_1_peak_182b	26.798	SNOG_03807	-	3309	scaffold_002	481651	481652	OE_ChIP_1_peak_149b	9.88271	SNOG_01331	-	-1167	scaffold_017	538034	538954	merged_common
scaffold_005	977638	977639	HA_ChIP_1_peak_182b	26.798	SNOG_30278	-	-569	scaffold_002	481651	481652	OE_ChIP_1_peak_149b	9.88271	SNOG_01333	+	121	scaffold_017	549429	550451	merged_common
scaffold_005	978245	978246	HA_ChIP_1_peak_183	3.74999	SNOG_03807	-	2702	scaffold_002	482154	482155	OE_ChIP_1_peak_149c	81.1341	SNOG_01333	+	-382	scaffold_017	551405	552571	merged_common
scaffold_005	978245	978246	HA_ChIP_1_peak_183	3.74999	SNOG_30278	-	-1176	scaffold_002	482154	482155	OE_ChIP_1_peak_149c	81.1341	SNOG_30092	+	1494	scaffold_017	584809	585198	merged_common
scaffold_005	980019	980020	HA_ChIP_1_peak_184	12.0417	SNOG_03807	-	928	scaffold_002	498733	498734	OE_ChIP_1_peak_150	8.65213	SNOG_01337	-	-299	scaffold_017	609920	611073	merged_common
scaffold_005	980019	980020	HA_ChIP_1_peak_184	12.0417	SNOG_30278	-	-2950	scaffold_002	498733	498734	OE_ChIP_1_peak_150	8.65213	SNOG_01338	+	1837	scaffold_017	674729	676551	merged_common
scaffold_005	980629	980630	HA_ChIP_1_peak_185a	7.05972	SNOG_03807	-	318	scaffold_002	499270	499271	OE_ChIP_1_peak_151	6.41027	SNOG_01337	-	-836	scaffold_017	688754	689806	merged_common
scaffold_005	980629	980630	HA_ChIP_1_peak_185a	7.05972	SNOG_30278	-	-3560	scaffold_002	499270	499271	OE_ChIP_1_peak_151	6.41027	SNOG_01338	+	1300	scaffold_017	690658	691040	merged_common
scaffold_005	981113	981114	HA_ChIP_1_peak_185b	14.0254	SNOG_03807	-	-166	scaffold_002	555102	555103	OE_ChIP_1_peak_152	19.3462	SNOG_01358	+	-3328	scaffold_017	704793	705148	merged_common
scaffold_005	981113	981114	HA_ChIP_1_peak_185b	14.0254	SNOG_03808	+	622	scaffold_002	555102	555103	OE_ChIP_1_peak_152	19.3462	SNOG_01362	-	5343	scaffold_017	863233	863632	merged_common
scaffold_005	983889	983890	HA_ChIP_1_peak_186a	31.9831	SNOG_03808	+	-2154	scaffold_002	579802	579803	OE_ChIP_1_peak_157	75.222	SNOG_01367	-	-332	scaffold_017	892081	893138	merged_common
scaffold_005	983889	983890	HA_ChIP_1_peak_186a	31.9831	SNOG_03810	-	4775	scaffold_002	579802	579803	OE_ChIP_1_peak_157	75.222	SNOG_01368	-	281	scaffold_017	937990	938753	merged_common
scaffold_005	984514	984515	HA_ChIP_1_peak_186b	37.8132	SNOG_03808	+	-2779	scaffold_002	610922	610923	OE_ChIP_1_peak_158a	16.2972	SNOG_01378	+	-1618	scaffold_017	1053200	1053602	merged_common
scaffold_005	984514	984515	HA_ChIP_1_peak_186b	37.8132	SNOG_03810	-	4150	scaffold_002	610922	610923	OE_ChIP_1_peak_158a	16.2972	SNOG_01379	+	1199	scaffold_017	1185930	1186987	merged_common
scaffold_005	985377	985378	HA_ChIP_1_peak_186c	36.8446	SNOG_03808	+	-3642	scaffold_002	611486	611487	OE_ChIP_1_peak_158b	18.2416	SNOG_01378	+	-2182	scaffold_018	122328	122712	merged_common
scaffold_005	985377	985378	HA_ChIP_1_peak_186c	36.8446	SNOG_03810	-	3287	scaffold_002	611486	611487	OE_ChIP_1_peak_158b	18.2416	SNOG_01379	+	635	scaffold_018	276232	277122	merged_common
scaffold_005	986048	986049	HA_ChIP_1_peak_186d	27.2299	SNOG_03808	+	-4313	scaffold_002	616719	616720	OE_ChIP_1_peak_159	67.8266	SNOG_01381	-	-178	scaffold_018	509951	510905	merged_common
scaffold_005	986048	986049	HA_ChIP_1_peak_186d	27.2299	SNOG_03810	-	2616	scaffold_002	616719	616720	OE_ChIP_1_peak_159	67.8266	SNOG_01382	-	1037	scaffold_018	592479	593424	merged_common
scaffold_005	987118	987119	HA_ChIP_1_peak_186e	346.27	SNOG_03808	+	-5383	scaffold_002	718641	718642	OE_ChIP_1_peak_160	6.45554	SNOG_01410	+	-1478	scaffold_018	601137	601640	merged_common
scaffold_005	987118	987119	HA_ChIP_1_peak_186e	346.27	SNOG_03810	-	1546	scaffold_002	718641	718642	OE_ChIP_1_peak_160	6.45554	SNOG_01411	+	633	scaffold_018	606553	606962	merged_common
scaffold_005	989929	989930	HA_ChIP_1_peak_187a	8.10212	SNOG_03811	+	-841	scaffold_002	755302	755303	OE_ChIP_1_peak_161	249.4	SNOG_01424	-	-1204	scaffold_018	639287	639964	merged_common
scaffold_005	989929	989930	HA_ChIP_1_peak_187a	8.10212	SNOG_03812	-	763	scaffold_002	755302	755303	OE_ChIP_1_peak_161	249.4	SNOG_01425	-	2852	scaffold_018	681741	682452	merged_common
scaffold_005	990436	990437	HA_ChIP_1_peak_187b	274.874	SNOG_03811	+	-1348	scaffold_002	865881	865882	OE_ChIP_1_peak_162	6.48611	SNOG_01471	-	-782	scaffold_019	204928	207732	merged_common
scaffold_005	990436	990437	HA_ChIP_1_peak_187b	274.874	SNOG_03812	-	256	scaffold_002	865881	865882	OE_ChIP_1_peak_162	6.48611	SNOG_01472	-	1812	scaffold_019	209193	210122	merged_common
scaffold_005	1002554	1002555	HA_ChIP_1_peak_188	30.3202	SNOG_03816	-	-2665	scaffold_002	874959	874960	OE_ChIP_1_peak_163a	13.338	SNOG_01477	+	1107	scaffold_019	210397	210819	merged_common
scaffold_005	1002554	1002555	HA_ChIP_1_peak_188	30.3202	SNOG_03818	+	1007	scaffold_002	874959	874960	OE_ChIP_1_peak_163a	13.338	SNOG_30099	-	-1403	scaffold_019	211484	212158	merged_common
scaffold_005	1114924	1114925	HA_ChIP_1_peak_190	44.4216	SNOG_03889	-	-243	scaffold_002	875421	875422	OE_ChIP_1_peak_163b	46.7391	SNOG_01477	+	645	scaffold_019	240991	241750	merged_common
scaffold_005	1114924	1114925	HA_ChIP_1_peak_190	44.4216	SNOG_03890	-	635	scaffold_002	875421	875422	OE_ChIP_1_peak_163b	46.7391	SNOG_30099	-	-1865	scaffold_019	248010	248261	merged_common
scaffold_005	1130857	1130858	HA_ChIP_1_peak_191	14.3674	SNOG_03898	+	380	scaffold_002	1023643	1023644	OE_ChIP_1_peak_164	92.5685	SNOG_01534	+	-12819	scaffold_019	299304	299591	merged_common
scaffold_005	1130857	1130858	HA_ChIP_1_peak_191	14.3674	SNOG_30283	-	-1623	scaffold_002	1023643	1023644	OE_ChIP_1_peak_164	92.5685	SNOG_01547	-	10678	scaffold_019	504979	505661	merged_common
scaffold_005	1134810	1134811	HA_ChIP_1_peak_192	30.1003	SNOG_03898	+	-3573	scaffold_002	1024752	1024753	OE_ChIP_1_peak_165	162.437	SNOG_01534	+	-13928	scaffold_019	508836	510774	merged_common
scaffold_005	1134810	1134811	HA_ChIP_1_peak_192	30.1003	SNOG_30284	+	737	scaffold_002	1024752	1024753	OE_ChIP_1_peak_165	162.437	SNOG_01547	-	9569	scaffold_019	511817	512585	merged_common
scaffold_005	1140658	1140659	HA_ChIP_1_peak_193	5.40043	SNOG_03901	+	568	scaffold_002	1059641	1059642	OE_ChIP_1_peak_166	130.224	SNOG_01562	-	-3527	scaffold_019	694383	695685	merged_common
scaffold_005	1140658	1140659	HA_ChIP_1_peak_193	5.40043	SNOG_30285	+	-673	scaffold_002	1059641	1059642	OE_ChIP_1_peak_166	130.224	SNOG_01564	+	192	scaffold_019	699332	699926	merged_common
scaffold_005	1151006	1151007	HA_ChIP_1_peak_194	2.92497	SNOG_03904	+	-1604	scaffold_002	1061040	1061041	OE_ChIP_1_peak_167	7.77786	SNOG_01564	+	-1207	scaffold_020	238708	239089	merged_common
scaffold_005	1151006	1151007	HA_ChIP_1_peak_194	2.92497	SNOG_20035	+	266	scaffold_002	1061040	1061041	OE_ChIP_1_peak_167	7.77786	SNOG_01565	+	292	scaffold_020	257645	258976	merged_common
scaffold_005	1195732	1195733	HA_ChIP_1_peak_195a	32.7689	SNOG_03925	-	-286	scaffold_002	1103842	1103843	OE_ChIP_1_peak_168	45.4633	SNOG_01585	-	-2401	scaffold_020	261261	261602	merged_common
scaffold_005	1195732	1195733	HA_ChIP_1_peak_195a	32.7689	SNOG_03926	+	437	scaffold_002	1103842	1103843	OE_ChIP_1_peak_168	45.4633	SNOG_01588	+	1607	scaffold_020	434979	436358	merged_common
scaffold_005	1196039	1196040	HA_ChIP_1_peak_195b	140.867	SNOG_03925	-	-593	scaffold_002	1107075	1107076	OE_ChIP_1_peak_169	69.5284	SNOG_01588	+	-1626	scaffold_020	436760	438368	merged_common
scaffold_005	1196039	1196040	HA_ChIP_1_peak_195b	140.867	SNOG_03926	+	130	scaffold_002	1107075	1107076	OE_ChIP_1_peak_169	69.5284	SNOG_01590	+	2247	scaffold_020	449373	450310	merged_common
scaffold_006	154372	154373	HA_ChIP_1_peak_196	41.2451	SNOG_04162	-	-307	scaffold_002	1107960	1107961	OE_ChIP_1_peak_170	11.7426	SNOG_01588	+	-2511	scaffold_020	455811	456171	merged_common
scaffold_006	154372	154373	HA_ChIP_1_peak_196	41.2451	SNOG_04164	+	214	scaffold_002	1107960	1107961	OE_ChIP_1_peak_170	11.7426	SNOG_01590	+	1362	scaffold_020	458418	459098	merged_common
scaffold_006	283212	283213	HA_ChIP_1_peak_197	5.08099	SNOG_04225	-	-876	scaffold_002	1135013	1135014	OE_ChIP_1_peak_171	10.1186	SNOG_01603	+	-2060	scaffold_020	461756	463393	merged_common
scaffold_006	283212	283213	HA_ChIP_1_peak_197	5.08099	SNOG_04226	-	773	scaffold_002	1135013	1135014	OE_ChIP_1_peak_171	10.1186	SNOG_01604	-	2170	scaffold_020	464910	467930	merged_common
scaffold_006	298310	298311	HA_ChIP_1_peak_198	8.70405	SNOG_04234	+	-2044	scaffold_002	1150277	1150278	OE_ChIP_1_peak_172	21.4521	SNOG_01610	+	-864	scaffold_020	534838	535159	merged_common
scaffold_006	298310	298311	HA_ChIP_1_peak_198	8.70405	SNOG_04235	-	2563	scaffold_002	1150277	1150278	OE_ChIP_1_peak_172	21.4521	SNOG_01611	+	1233	scaffold_020	538982	539398	merged_common
scaffold_006	304190	304191	HA_ChIP_1_peak_200	9.53102	SNOG_04235	-	-3317	scaffold_002	1162038	1162039	OE_ChIP_1_peak_173	14.3894	SNOG_01614	-	-545	scaffold_020	550945	551788	merged_common
scaffold_006	304190	304191	HA_ChIP_1_peak_200	9.53102	SNOG_04238	-	5490	scaffold_002	1162038	1162039	OE_ChIP_1_peak_173	14.3894	SNOG_01615	-	3371	scaffold_020	576832	577714	merged_common
scaffold_006	450235	450236	HA_ChIP_1_peak_202	5.85941	SNOG_04300	-	-294	scaffold_002	1189885	1189886	OE_ChIP_1_peak_174	4.24481	SNOG_01624	-	-4068	scaffold_020	577943	578254	merged_common
scaffold_006	450235	450236	HA_ChIP_1_peak_202	5.85941	SNOG_04301	+	601	scaffold_002	1189885	1189886	OE_ChIP_1_peak_174	4.24481	SNOG_01626	-	518	scaffold_020	599061	599534	merged_common
scaffold_006	616001	616002	HA_ChIP_1_peak_203	202.575	SNOG_04377	-	-1773	scaffold_002	1191966	1191967	OE_ChIP_1_peak_175	26.8993	SNOG_01626	-	-1563	scaffold_020	599758	600449	merged_common
scaffold_006	616001	616002	HA_ChIP_1_peak_203	202.575	SNOG_04379	-	3489	scaffold_002	1191966	1191967	OE_ChIP_1_peak_175	26.8993	SNOG_01629	+	1289	scaffold_020	620983	621430	merged_common
scaffold_006	617327	617328	HA_ChIP_1_peak_204	19.1081	SNOG_04377	-	-3099	scaffold_002	1192618	1192619	OE_ChIP_1_peak_176a	20.468	SNOG_01626	-	-2215	scaffold_020	960573	960974	merged_common
scaffold_006	617327	617328	HA_ChIP_1_peak_204	19.1081	SNOG_04379	-	2163	scaffold_002	1192618	1192619	OE_ChIP_1_peak_176a	20.468	SNOG_01629	+	637	scaffold_020	968369	968782	merged_common
scaffold_006	627792	627793	HA_ChIP_1_peak_205	8.14209	SNOG_04384	+	580	scaffold_002	1193009	1193010	OE_ChIP_1_peak_176b	12.8908	SNOG_01626	-	-2606	scaffold_020	990051	990878	merged_common
scaffold_006	627792	627793	HA_ChIP_1_peak_205	8.14209	SNOG_30318	+	-392	scaffold_002	1193009	1193010	OE_ChIP_1_peak_176b	12.8908	SNOG_01629	+	246	scaffold_020	997794	999547	merged_common
scaffold_006	695835	695836	HA_ChIP_1_peak_206	29.6996	SNOG_04415	+	-2752	scaffold_002	1195338	1195339	OE_ChIP_1_peak_178	2.72236	SNOG_01629	+	-2083	scaffold_020	1000997	1001337	merged_common
scaffold_006	695835	695836	HA_ChIP_1_peak_206	29.6996	SNOG_30321	+	338	scaffold_002	1195338	1195339	OE_ChIP_1_peak_178	2.72236	SNOG_01630	-	3055	scaffold_020	1068940	1069902	merged_common
scaffold_006	811565	811566	HA_ChIP_1_peak_207	17.8356	SNOG_04464	+	-5533	scaffold_002	1214008	1214009	OE_ChIP_1_peak_179	42.3894	SNOG_01638	+	-3428	scaffold_020	1078869	1079251	merged_common
scaffold_006	811565	811566	HA_ChIP_1_peak_207	17.8356	SNOG_04465	+	426	scaffold_002	1214008	1214009	OE_ChIP_1_peak_179	42.3894	SNOG_01642	+	470	scaffold_020	1118261	1119297	merged_common
scaffold_006	831276	831277	HA_ChIP_1_peak_208	18.2826	SNOG_04472	-	-109	scaffold_002	1218613	1218614	OE_ChIP_1_peak_180a	71.9965	SNOG_01643	-	-321	scaffold_020	1122620	1123574	merged_common
scaffold_006	831276	831277	HA_ChIP_1_peak_208	18.2826	SNOG_04473	-	1557	scaffold_002	1218613	1218614	OE_ChIP_1_peak_180a	71.9965	SNOG_01644	-	1920	scaffold_020	1129242	1129692	merged_common
scaffold_006	835004	835005	HA_ChIP_1_peak_209a	43.2598	SNOG_04474	+	-1849	scaffold_002	1219738	1219739	OE_ChIP_1_peak_180b	148.384	SNOG_01643	-	-1446	scaffold_020	1182451	1182902	merged_common
scaffold_006	835004	835005	HA_ChIP_1_peak_209a	43.2598	SNOG_04475	+	1640	scaffold_002	1219738	1219739	OE_ChIP_1_peak_180b	148.384	SNOG_01644	-	795	scaffold_020	1184630	1185152	merged_common
scaffold_006	835335	835336	HA_ChIP_1_peak_209b	19.2792	SNOG_04474	+	-2180	scaffold_002	1262708	1262709	OE_ChIP_1_peak_181	27.3542	SNOG_01665	+	-2965	scaffold_020	1186932	1190245	merged_common
scaffold_006	835335	835336	HA_ChIP_1_peak_209b	19.2792	SNOG_04475	+	1309	scaffold_002	1262708	1262709	OE_ChIP_1_peak_181	27.3542	SNOG_01666	-	567	scaffold_021	40790	41756	merged_common
scaffold_006	853907	853908	HA_ChIP_1_peak_210	9.57473	SNOG_04483	+	-4218	scaffold_002	1268202	1268203	OE_ChIP_1_peak_182	252.935	SNOG_01669	-	-219	scaffold_021	156674	157057	merged_common
scaffold_006	853907	853908	HA_ChIP_1_peak_210	9.57473	SNOG_04486	+	906	scaffold_002	1268202	1268203	OE_ChIP_1_peak_182	252.935	SNOG_01671	+	791	scaffold_021	242096	242555	merged_common
scaffold_006	858378	858379	HA_ChIP_1_peak_211	9.67689	SNOG_04486	+	-3565	scaffold_002	1345104	1345105	OE_ChIP_1_peak_183a	94.0061	SNOG_01707	+	-2000	scaffold_021	243853	244195	merged_common
scaffold_006	858378	858379	HA_ChIP_1_peak_211	9.67689	SNOG_04487	-	3088	scaffold_002	1345104	1345105	OE_ChIP_1_peak_183a	94.0061	SNOG_01708	+	1524	scaffold_021	268368	268762	merged_common
scaffold_006	859501	859502	HA_ChIP_1_peak_212	31.1216	SNOG_04486	+	-4688	scaffold_002	1345628	1345629	OE_ChIP_1_peak_183b	66.9442	SNOG_01707	+	-2524	scaffold_021	271615	272139	merged_common
scaffold_006	859501	859502	HA_ChIP_1_peak_212	31.1216	SNOG_04487	-	1965	scaffold_002	1345628	1345629	OE_ChIP_1_peak_183b	66.9442	SNOG_01708	+	1000	scaffold_021	272485	272912	merged_common
scaffold_006	952397	952398	HA_ChIP_1_peak_214	10.6647	SNOG_04539	+	-1589	scaffold_002	1362611	1362612	OE_ChIP_1_peak_184	72.9125	SNOG_01714	-	-1548	scaffold_021	330029	330375	merged_common
scaffold_006	952397	952398	HA_ChIP_1_peak_214	10.6647	SNOG_04541	+	1139	scaffold_002	1362611	1362612	OE_ChIP_1_peak_184	72.9125	SNOG_01716	-	2506	scaffold_021	445924	447882	merged_common
scaffold_006	962046	962047	HA_ChIP_1_peak_215	5.54598	SNOG_04544	-	-489	scaffold_002	1365401	1365402	OE_ChIP_1_peak_185	34.6677	SNOG_01716	-	-284	scaffold_021	578135	578786	merged_common
scaffold_006	962046	962047	HA_ChIP_1_peak_215	5.54598	SNOG_04545	-	7407	scaffold_002	1365401	1365402	OE_ChIP_1_peak_185	34.6677	SNOG_01718	-	4055	scaffold_022	19586	19981	merged_common
scaffold_006	962491	962492	HA_ChIP_1_peak_216	3.11613	SNOG_04544	-	-934	scaffold_002	1376438	1376439	OE_ChIP_1_peak_186	7.12058	SNOG_01721	+	-3884	scaffold_022	272733	273915	merged_common
scaffold_006	962491	962492	HA_ChIP_1_peak_216	3.11613	SNOG_04545	-	6962	scaffold_002	1376438	1376439	OE_ChIP_1_peak_186	7.12058	SNOG_01722	-	139	scaffold_023	92527	93734	merged_common
scaffold_006	965321	965322	HA_ChIP_1_peak_218	3.4508	SNOG_04544	-	-3764	scaffold_002	1380543	1380544	OE_ChIP_1_peak_187	344.116	SNOG_01723	+	-3276	scaffold_023	310766	311383	merged_common
scaffold_006	965321	965322	HA_ChIP_1_peak_218	3.4508	SNOG_04545	-	4132	scaffold_002	1380543	1380544	OE_ChIP_1_peak_187	344.116	SNOG_01724	+	936	scaffold_023	393402	394342	merged_common
scaffold_006	965783	965784	HA_ChIP_1_peak_219	3.1852	SNOG_04544	-	-4226	scaffold_002	1446193	1446194	OE_ChIP_1_peak_188	15.5282	SNOG_01755	-	-583	scaffold_023	407114	408052	merged_common
scaffold_006	965783	965784	HA_ChIP_1_peak_219	3.1852	SNOG_04545	-	3670	scaffold_002	1446193	1446194	OE_ChIP_1_peak_188	15.5282	SNOG_01756	+	2223	scaffold_023	490473	492772	merged_common
scaffold_006	966394	966395	HA_ChIP_1_peak_220	16.4047	SNOG_04544	-	-4837	scaffold_002	1447081	1447082	OE_ChIP_1_peak_189	36.9766	SNOG_01755	-	-1471	scaffold_024	46743	47113	merged_common
scaffold_006	966394	966395	HA_ChIP_1_peak_220	16.4047	SNOG_04545	-	3059	scaffold_002	1447081	1447082	OE_ChIP_1_peak_189	36.9766	SNOG_01756	+	1335	scaffold_024	51835	54175	merged_common
scaffold_006	1049626	1049627	HA_ChIP_1_peak_221	41.5637	SNOG_04580	-	-370	scaffold_002	1495600	1495601	OE_ChIP_1_peak_190a	12.8837	SNOG_01782	+	1037	scaffold_024	130262	130778	merged_common
scaffold_006	1049626	1049627	HA_ChIP_1_peak_221	41.5637	SNOG_04581	-	3189	scaffold_002	1495600	1495601	OE_ChIP_1_peak_190a	12.8837	SNOG_30112	+	-296	scaffold_024	301928	302492	merged_common
scaffold_006	1453160	1453161	HA_ChIP_1_peak_224	8.30969	SNOG_04759	+	-1680	scaffold_002	1495933	1495934	OE_ChIP_1_peak_190b	12.2218	SNOG_01782	+	704	scaffold_024	310522	311028	merged_common
scaffold_006	1453160	1453161	HA_ChIP_1_peak_224	8.30969	SNOG_04760	+	102	scaffold_002	1495933	1495934	OE_ChIP_1_peak_190b	12.2218	SNOG_30112	+	-629	scaffold_024	318577	318829	merged_common
scaffold_007	78191	78192	HA_ChIP_1_peak_229	16.4824	SNOG_04807	-	-705	scaffold_002	1546807	1546808	OE_ChIP_1_peak_191	24.7731	SNOG_01804	-	-629	scaffold_024	370319	371101	merged_common
scaffold_007	78191	78192	HA_ChIP_1_peak_229	16.4824	SNOG_04810	-	4030	scaffold_002	1546807	1546808	OE_ChIP_1_peak_191	24.7731	SNOG_01805	+	613	scaffold_024	372938	374038	merged_common
scaffold_007	78858	78859	HA_ChIP_1_peak_230	277.44	SNOG_04807	-	-1372	scaffold_002	1552262	1552263	OE_ChIP_1_peak_192	21.1254	SNOG_01805	+	-4842	scaffold_025	40047	40811	merged_common
scaffold_007	78858	78859	HA_ChIP_1_peak_230	277.44	SNOG_04810	-	3363	scaffold_002	1552262	1552263	OE_ChIP_1_peak_192	21.1254	SNOG_01807	+	1184	scaffold_025	191750	192885	merged_common
scaffold_007	265193	265194	HA_ChIP_1_peak_233	80.9016	SNOG_04879	-	-129	scaffold_002	1552893	1552894	OE_ChIP_1_peak_193	29.5648	SNOG_01805	+	-5473	scaffold_025	291302	292783	merged_common
scaffold_007	265193	265194	HA_ChIP_1_peak_233	80.9016	SNOG_04880	+	185	scaffold_002	1552893	1552894	OE_ChIP_1_peak_193	29.5648	SNOG_01807	+	553	scaffold_025	441361	441741	merged_common
scaffold_007	417563	417564	HA_ChIP_1_peak_234	6.20924	SNOG_04963	-	-492	scaffold_003	80652	80653	OE_ChIP_1_peak_194	45.6639	SNOG_01878	-	-240	scaffold_027	248638	248898	merged_common
scaffold_007	417563	417564	HA_ChIP_1_peak_234	6.20924	SNOG_04964	+	290	scaffold_003	80652	80653	OE_ChIP_1_peak_194	45.6639	SNOG_01879	-	2403	scaffold_027	355772	359017	merged_common
scaffold_007	449909	449910	HA_ChIP_1_peak_236a	24.9705	SNOG_04979	-	-617	scaffold_003	81251	81252	OE_ChIP_1_peak_195	11.8319	SNOG_01878	-	-839	scaffold_027	365743	366038	merged_common
scaffold_007	449909	449910	HA_ChIP_1_peak_236a	24.9705	SNOG_04980	+	620	scaffold_003	81251	81252	OE_ChIP_1_peak_195	11.8319	SNOG_01879	-	1804	scaffold_027	395465	395865	merged_common
scaffold_007	450208	450209	HA_ChIP_1_peak_236b	42.2773	SNOG_04979	-	-916	scaffold_003	112831	112832	OE_ChIP_1_peak_196	4.01491	SNOG_01892	-	-160	scaffold_028	70022	70438	merged_common
scaffold_007	450208	450209	HA_ChIP_1_peak_236b	42.2773	SNOG_04980	+	321	scaffold_003	112831	112832	OE_ChIP_1_peak_196	4.01491	SNOG_01894	+	255	scaffold_028	72522	74592	merged_common
scaffold_007	452939	452940	HA_ChIP_1_peak_237	29.1963	SNOG_04980	+	-2410	scaffold_003	122738	122739	OE_ChIP_1_peak_197	15.5274	SNOG_01895	-	-3262	scaffold_028	143035	143641	merged_common
scaffold_007	452939	452940	HA_ChIP_1_peak_237	29.1963	SNOG_04981	-	1105	scaffold_003	122738	122739	OE_ChIP_1_peak_197	15.5274	SNOG_01897	-	1455	scaffold_028	301059	302009	merged_common
scaffold_007	453569	453570	HA_ChIP_1_peak_238a	16.2728	SNOG_04980	+	-3040	scaffold_003	144320	144321	OE_ChIP_1_peak_198a	2.0058	SNOG_01905	+	-4140	scaffold_028	303532	303939	merged_common
scaffold_007	453569	453570	HA_ChIP_1_peak_238a	16.2728	SNOG_04981	-	475	scaffold_003	144320	144321	OE_ChIP_1_peak_198a	2.0058	SNOG_01907	-	2009	scaffold_030	69022	69449	merged_common
scaffold_007	453997	453998	HA_ChIP_1_peak_238b	6.28505	SNOG_04980	+	-3468	scaffold_003	144736	144737	OE_ChIP_1_peak_198b	181.702	SNOG_01905	+	-4556	scaffold_030	120290	120627	merged_common
scaffold_007	453997	453998	HA_ChIP_1_peak_238b	6.28505	SNOG_04981	-	47	scaffold_003	144736	144737	OE_ChIP_1_peak_198b	181.702	SNOG_01907	-	1593	scaffold_030	139806	140828	merged_common
scaffold_007	454579	454580	HA_ChIP_1_peak_238c	101.374	SNOG_04981	-	-535	scaffold_003	153384	153385	OE_ChIP_1_peak_199	39.3349	SNOG_01910	+	-1618	scaffold_030	211800	212707	merged_common
scaffold_007	454579	454580	HA_ChIP_1_peak_238c	101.374	SNOG_04984	+	1450	scaffold_003	153384	153385	OE_ChIP_1_peak_199	39.3349	SNOG_01911	-	995	scaffold_030	213595	214205	merged_common
scaffold_007	455129	455130	HA_ChIP_1_peak_238d	7.23284	SNOG_04981	-	-1085	scaffold_003	154482	154483	OE_ChIP_1_peak_200a	6.17109	SNOG_01911	-	-103	scaffold_030	223548	223964	merged_common
scaffold_007	455129	455130	HA_ChIP_1_peak_238d	7.23284	SNOG_04984	+	900	scaffold_003	154482	154483	OE_ChIP_1_peak_200a	6.17109	SNOG_01912	+	1676	scaffold_030	367570	368447	merged_common
scaffold_007	461340	461341	HA_ChIP_1_peak_239	36.0195	SNOG_04986	+	1691	scaffold_003	154977	154978	OE_ChIP_1_peak_200b	7.55618	SNOG_01911	-	-598	scaffold_030	372800	373117	merged_common
scaffold_007	461340	461341	HA_ChIP_1_peak_239	36.0195	SNOG_30346	-	-5236	scaffold_003	154977	154978	OE_ChIP_1_peak_200b	7.55618	SNOG_01912	+	1181	scaffold_031	17225	17974	merged_common
scaffold_007	490286	490287	HA_ChIP_1_peak_240	2.03813	SNOG_05001	-	-1162	scaffold_003	155374	155375	OE_ChIP_1_peak_200c	14.6179	SNOG_01911	-	-995	scaffold_031	74886	79556	merged_common
scaffold_007	490286	490287	HA_ChIP_1_peak_240	2.03813	SNOG_30348	+	171	scaffold_003	155374	155375	OE_ChIP_1_peak_200c	14.6179	SNOG_01912	+	784	scaffold_031	144162	144649	merged_common
scaffold_007	521592	521593	HA_ChIP_1_peak_242	4.18796	SNOG_05015	+	-4770	scaffold_003	177410	177411	OE_ChIP_1_peak_201	64.0979	SNOG_01922	-	-442	scaffold_031	145680	146731	merged_common
scaffold_007	521592	521593	HA_ChIP_1_peak_242	4.18796	SNOG_05017	+	753	scaffold_003	177410	177411	OE_ChIP_1_peak_201	64.0979	SNOG_01924	-	7240	scaffold_031	180409	181787	merged_common
scaffold_007	574946	574947	HA_ChIP_1_peak_243	23.1537	SNOG_30354	+	-629	scaffold_003	179035	179036	OE_ChIP_1_peak_202	74.3324	SNOG_01922	-	-2067	scaffold_031	183079	183603	merged_common
scaffold_007	574946	574947	HA_ChIP_1_peak_243	23.1537	SNOG_30355	-	476	scaffold_003	179035	179036	OE_ChIP_1_peak_202	74.3324	SNOG_01924	-	5615	scaffold_031	190557	191783	merged_common
scaffold_007	578511	578512	HA_ChIP_1_peak_244	2.10286	SNOG_05044	-	-132	scaffold_003	192377	192378	OE_ChIP_1_peak_203	18.7242	SNOG_01929	-	-136	scaffold_031	317738	319681	merged_common
scaffold_007	578511	578512	HA_ChIP_1_peak_244	2.10286	SNOG_05045	+	3321	scaffold_003	192377	192378	OE_ChIP_1_peak_203	18.7242	SNOG_01930	+	574	scaffold_032	79856	80847	merged_common
scaffold_007	579077	579078	HA_ChIP_1_peak_245a	175.46	SNOG_05044	-	-698	scaffold_003	277153	277154	OE_ChIP_1_peak_204	10.5588	SNOG_01968	+	-176	scaffold_032	82762	83110	merged_common
scaffold_007	579077	579078	HA_ChIP_1_peak_245a	175.46	SNOG_05045	+	2755	scaffold_003	277153	277154	OE_ChIP_1_peak_204	10.5588	SNOG_30124	-	2484	scaffold_033	187149	187565	merged_common
scaffold_007	579647	579648	HA_ChIP_1_peak_245b	3.92936	SNOG_05044	-	-1268	scaffold_003	311751	311752	OE_ChIP_1_peak_205	105.199	SNOG_01984	-	-93	scaffold_033	188187	188525	merged_common
scaffold_007	579647	579648	HA_ChIP_1_peak_245b	3.92936	SNOG_05045	+	2185	scaffold_003	311751	311752	OE_ChIP_1_peak_205	105.199	SNOG_01985	+	10	scaffold_033	295009	295246	merged_common
scaffold_007	580081	580082	HA_ChIP_1_peak_245c	5.43923	SNOG_05044	-	-1702	scaffold_003	345196	345197	OE_ChIP_1_peak_207d	2.24927	SNOG_02003	+	-3731	scaffold_034	138574	139704	merged_common
scaffold_007	580081	580082	HA_ChIP_1_peak_245c	5.43923	SNOG_05045	+	1751	scaffold_003	345196	345197	OE_ChIP_1_peak_207d	2.24927	SNOG_02004	-	474	scaffold_034	223210	224879	merged_common
scaffold_007	583766	583767	HA_ChIP_1_peak_246a	4.59865	SNOG_05046	+	-792	scaffold_003	352325	352326	OE_ChIP_1_peak_208	18.3231	SNOG_02007	+	468	scaffold_034	226713	228368	merged_common
scaffold_007	583766	583767	HA_ChIP_1_peak_246a	4.59865	SNOG_05048	-	5120	scaffold_003	352325	352326	OE_ChIP_1_peak_208	18.3231	SNOG_30131	-	-256	scaffold_034	328922	330021	merged_common
scaffold_007	584246	584247	HA_ChIP_1_peak_246b	22.8446	SNOG_05046	+	-1272	scaffold_003	377139	377140	OE_ChIP_1_peak_209a	3.66797	SNOG_02017	+	-2162	scaffold_034	330349	331025	merged_common
scaffold_007	584246	584247	HA_ChIP_1_peak_246b	22.8446	SNOG_05048	-	4640	scaffold_003	377139	377140	OE_ChIP_1_peak_209a	3.66797	SNOG_02018	+	1267	scaffold_034	331907	332907	merged_common
scaffold_007	584960	584961	HA_ChIP_1_peak_247a	8.46583	SNOG_05046	+	-1986	scaffold_003	377521	377522	OE_ChIP_1_peak_209b	5.27351	SNOG_02017	+	-2544	scaffold_034	333575	335482	merged_common
scaffold_007	584960	584961	HA_ChIP_1_peak_247a	8.46583	SNOG_05048	-	3926	scaffold_003	377521	377522	OE_ChIP_1_peak_209b	5.27351	SNOG_02018	+	885	scaffold_035	136401	137144	merged_common
scaffold_007	585345	585346	HA_ChIP_1_peak_247b	16.9432	SNOG_05046	+	-2371	scaffold_003	380164	380165	OE_ChIP_1_peak_210	12.2703	SNOG_02018	+	-1758	scaffold_035	137642	138643	merged_common
scaffold_007	585345	585346	HA_ChIP_1_peak_247b	16.9432	SNOG_05048	-	3541	scaffold_003	380164	380165	OE_ChIP_1_peak_210	12.2703	SNOG_02019	-	3680	scaffold_035	156049	156942	merged_common
scaffold_007	802701	802702	HA_ChIP_1_peak_249	23.6415	SNOG_05142	+	-1095	scaffold_003	410860	410861	OE_ChIP_1_peak_211	14.8189	SNOG_02029	+	-239	scaffold_035	276350	276978	merged_common
scaffold_007	802701	802702	HA_ChIP_1_peak_249	23.6415	SNOG_05144	+	730	scaffold_003	410860	410861	OE_ChIP_1_peak_211	14.8189	SNOG_30134	+	2473	scaffold_037	31944	33180	merged_common
scaffold_007	875868	875869	HA_ChIP_1_peak_250	6.47315	SNOG_05175	+	-2981	scaffold_003	413436	413437	OE_ChIP_1_peak_212	55.8536	SNOG_02030	-	2738	scaffold_037	33647	34494	merged_common
scaffold_007	875868	875869	HA_ChIP_1_peak_250	6.47315	SNOG_05177	+	472	scaffold_003	413436	413437	OE_ChIP_1_peak_212	55.8536	SNOG_30134	+	-103	scaffold_037	227372	227811	merged_common
scaffold_007	883616	883617	HA_ChIP_1_peak_251	21.4133	SNOG_05180	-	3763	scaffold_003	420819	420820	OE_ChIP_1_peak_213	16.4551	SNOG_02031	-	-459	scaffold_037	408769	409112	merged_common
scaffold_007	883616	883617	HA_ChIP_1_peak_251	21.4133	SNOG_30363	+	-314	scaffold_003	420819	420820	OE_ChIP_1_peak_213	16.4551	SNOG_02032	+	281	scaffold_037	449062	449436	merged_common
scaffold_007	884281	884282	HA_ChIP_1_peak_252	28.6964	SNOG_05180	-	3098	scaffold_003	424416	424417	OE_ChIP_1_peak_214	41.2911	SNOG_02035	+	-1875	scaffold_038	33608	34205	merged_common
scaffold_007	884281	884282	HA_ChIP_1_peak_252	28.6964	SNOG_30363	+	-979	scaffold_003	424416	424417	OE_ChIP_1_peak_214	41.2911	SNOG_02036	+	1269	scaffold_038	61913	63112	merged_common
scaffold_007	887569	887570	HA_ChIP_1_peak_253	13.0193	SNOG_05180	-	-190	scaffold_003	424892	424893	OE_ChIP_1_peak_215	10.3499	SNOG_02035	+	-2351	scaffold_038	65223	65807	merged_common
scaffold_007	887569	887570	HA_ChIP_1_peak_253	13.0193	SNOG_30364	-	5643	scaffold_003	424892	424893	OE_ChIP_1_peak_215	10.3499	SNOG_02036	+	793	scaffold_038	108961	109254	merged_common
scaffold_007	888804	888805	HA_ChIP_1_peak_254a	15.4113	SNOG_05180	-	-1425	scaffold_003	433276	433277	OE_ChIP_1_peak_216	254.024	SNOG_02041	-	-93	scaffold_039	13446	13798	merged_common
scaffold_007	888804	888805	HA_ChIP_1_peak_254a	15.4113	SNOG_30364	-	4408	scaffold_003	433276	433277	OE_ChIP_1_peak_216	254.024	SNOG_02042	-	1965	scaffold_039	172394	173679	merged_common
scaffold_007	889465	889466	HA_ChIP_1_peak_254b	93.0756	SNOG_05180	-	-2086	scaffold_003	435424	435425	OE_ChIP_1_peak_217	199.197	SNOG_02042	-	-183	scaffold_039	228823	229131	merged_common
scaffold_007	889465	889466	HA_ChIP_1_peak_254b	93.0756	SNOG_30364	-	3747	scaffold_003	435424	435425	OE_ChIP_1_peak_217	199.197	SNOG_02043	-	1725	scaffold_039	259418	260934	merged_common
scaffold_007	977530	977531	HA_ChIP_1_peak_257	10.3998	SNOG_05230	+	-1221	scaffold_003	453876	453877	OE_ChIP_1_peak_218	61.6576	SNOG_02051	+	-1269	scaffold_039	261145	261488	merged_common
scaffold_007	977530	977531	HA_ChIP_1_peak_257	10.3998	SNOG_05231	-	1073	scaffold_003	453876	453877	OE_ChIP_1_peak_218	61.6576	SNOG_02052	-	1519	scaffold_042	1329	1733	merged_common
scaffold_007	1141474	1141475	HA_ChIP_1_peak_258	62.1584	SNOG_05305	+	-2190	scaffold_003	540338	540339	OE_ChIP_1_peak_219a	34.3155	SNOG_02092	+	-2021	scaffold_042	90382	91208	merged_common
scaffold_007	1141474	1141475	HA_ChIP_1_peak_258	62.1584	SNOG_05306	+	455	scaffold_003	540338	540339	OE_ChIP_1_peak_219a	34.3155	SNOG_02093	+	1490	scaffold_042	151872	152353	merged_common
scaffold_007	1165240	1165241	HA_ChIP_1_peak_259	48.2209	SNOG_05316	-	-1497	scaffold_003	541093	541094	OE_ChIP_1_peak_219b	20.005	SNOG_02092	+	-2776	scaffold_042	155386	155966	merged_common
scaffold_007	1165240	1165241	HA_ChIP_1_peak_259	48.2209	SNOG_05318	-	2108	scaffold_003	541093	541094	OE_ChIP_1_peak_219b	20.005	SNOG_02093	+	735	scaffold_042	202346	203284	merged_common
scaffold_007	1218718	1218719	HA_ChIP_1_peak_260	2.74754	SNOG_05345	-	-1681	scaffold_003	570003	570004	OE_ChIP_1_peak_220a	6.66263	SNOG_02104	-	-289	scaffold_042	215948	217012	merged_common
scaffold_007	1218718	1218719	HA_ChIP_1_peak_260	2.74754	SNOG_05347	+	626	scaffold_003	570003	570004	OE_ChIP_1_peak_220a	6.66263	SNOG_02105	+	600	scaffold_043	39430	39753	merged_common
scaffold_007	1237383	1237384	HA_ChIP_1_peak_261	6.53999	SNOG_05352	+	-3362	scaffold_003	570423	570424	OE_ChIP_1_peak_220b	14.7093	SNOG_02104	-	-709	scaffold_043	43518	43780	merged_common
scaffold_007	1237383	1237384	HA_ChIP_1_peak_261	6.53999	SNOG_05354	+	1542	scaffold_003	570423	570424	OE_ChIP_1_peak_220b	14.7093	SNOG_02105	+	180	scaffold_043	157350	158455	merged_common
scaffold_007	1238201	1238202	HA_ChIP_1_peak_262a	45.862	SNOG_05352	+	-4180	scaffold_003	570769	570770	OE_ChIP_1_peak_220c	8.6845	SNOG_02105	+	-166	scaffold_044	18500	18955	merged_common
scaffold_007	1238201	1238202	HA_ChIP_1_peak_262a	45.862	SNOG_05354	+	724	scaffold_003	570769	570770	OE_ChIP_1_peak_220c	8.6845	SNOG_02106	-	827	scaffold_047	567	1135	merged_common
scaffold_007	1238526	1238527	HA_ChIP_1_peak_262b	5.54598	SNOG_05352	+	-4505	scaffold_003	571223	571224	OE_ChIP_1_peak_220d	70.267	SNOG_02105	+	-620	scaffold_047	129165	129553	merged_common
scaffold_007	1238526	1238527	HA_ChIP_1_peak_262b	5.54598	SNOG_05354	+	399	scaffold_003	571223	571224	OE_ChIP_1_peak_220d	70.267	SNOG_02106	-	373	scaffold_001	45779	46221	OE_final_unique
scaffold_007	1395095	1395096	HA_ChIP_1_peak_263a	42.9372	SNOG_05430	+	2311	scaffold_003	650669	650670	OE_ChIP_1_peak_222a	9.01355	SNOG_02136	+	-110	scaffold_001	47555	47794	OE_final_unique
scaffold_007	1395095	1395096	HA_ChIP_1_peak_263a	42.9372	SNOG_30382	+	-3409	scaffold_003	650669	650670	OE_ChIP_1_peak_222a	9.01355	SNOG_02137	+	602	scaffold_001	68423	68732	OE_final_unique
scaffold_007	1395422	1395423	HA_ChIP_1_peak_263b	5.42808	SNOG_05430	+	1984	scaffold_003	650955	650956	OE_ChIP_1_peak_222b	3.4011	SNOG_02136	+	-396	scaffold_001	106398	106642	OE_final_unique
scaffold_007	1395422	1395423	HA_ChIP_1_peak_263b	5.42808	SNOG_30382	+	-3736	scaffold_003	650955	650956	OE_ChIP_1_peak_222b	3.4011	SNOG_02137	+	316	scaffold_001	205034	205576	OE_final_unique
scaffold_007	1396421	1396422	HA_ChIP_1_peak_264	6.52943	SNOG_05430	+	985	scaffold_003	668353	668354	OE_ChIP_1_peak_223	3.82118	SNOG_02142	-	-441	scaffold_001	206412	206680	OE_final_unique
scaffold_007	1396421	1396422	HA_ChIP_1_peak_264	6.52943	SNOG_30382	+	-4735	scaffold_003	668353	668354	OE_ChIP_1_peak_223	3.82118	SNOG_02144	+	394	scaffold_001	207238	207711	OE_final_unique
scaffold_007	1397011	1397012	HA_ChIP_1_peak_265	32.0073	SNOG_05430	+	395	scaffold_003	695316	695317	OE_ChIP_1_peak_224	16.5803	SNOG_02154	-	-413	scaffold_001	213492	213977	OE_final_unique
scaffold_007	1397011	1397012	HA_ChIP_1_peak_265	32.0073	SNOG_30382	+	-5325	scaffold_003	695316	695317	OE_ChIP_1_peak_224	16.5803	SNOG_02155	-	2201	scaffold_001	216534	216824	OE_final_unique
scaffold_007	1399735	1399736	HA_ChIP_1_peak_266	10.3511	SNOG_05430	+	-2329	scaffold_003	710094	710095	OE_ChIP_1_peak_225	204.025	SNOG_02161	-	-1358	scaffold_001	278657	279092	OE_final_unique
scaffold_007	1399735	1399736	HA_ChIP_1_peak_266	10.3511	SNOG_05432	-	4742	scaffold_003	710094	710095	OE_ChIP_1_peak_225	204.025	SNOG_02162	-	4923	scaffold_001	294361	294774	OE_final_unique
scaffold_008	146239	146240	HA_ChIP_1_peak_267	4.61656	SNOG_05519	+	-2167	scaffold_003	815824	815825	OE_ChIP_1_peak_227a	5.09652	SNOG_02209	+	-287	scaffold_001	310109	310450	OE_final_unique
scaffold_008	146239	146240	HA_ChIP_1_peak_267	4.61656	SNOG_05520	+	345	scaffold_003	815824	815825	OE_ChIP_1_peak_227a	5.09652	SNOG_02210	-	3518	scaffold_001	354916	355136	OE_final_unique
scaffold_008	464653	464654	HA_ChIP_1_peak_270	2.40135	SNOG_05679	-	-453	scaffold_003	816421	816422	OE_ChIP_1_peak_227b	194.129	SNOG_02209	+	-884	scaffold_001	355528	356237	OE_final_unique
scaffold_008	464653	464654	HA_ChIP_1_peak_270	2.40135	SNOG_05681	-	4358	scaffold_003	816421	816422	OE_ChIP_1_peak_227b	194.129	SNOG_02210	-	2921	scaffold_001	459974	460347	OE_final_unique
scaffold_008	465213	465214	HA_ChIP_1_peak_271	2.09364	SNOG_05679	-	-1013	scaffold_003	817071	817072	OE_ChIP_1_peak_227c	223.29	SNOG_02209	+	-1534	scaffold_001	463183	463693	OE_final_unique
scaffold_008	465213	465214	HA_ChIP_1_peak_271	2.09364	SNOG_05681	-	3798	scaffold_003	817071	817072	OE_ChIP_1_peak_227c	223.29	SNOG_02210	-	2271	scaffold_001	469205	469478	OE_final_unique
scaffold_008	565134	565135	HA_ChIP_1_peak_272	3.37755	SNOG_05737	-	-2271	scaffold_003	817623	817624	OE_ChIP_1_peak_227d	23.6164	SNOG_02209	+	-2086	scaffold_001	504350	505096	OE_final_unique
scaffold_008	565134	565135	HA_ChIP_1_peak_272	3.37755	SNOG_05740	+	894	scaffold_003	817623	817624	OE_ChIP_1_peak_227d	23.6164	SNOG_02210	-	1719	scaffold_001	505350	506219	OE_final_unique
scaffold_008	671329	671330	HA_ChIP_1_peak_273	206.468	SNOG_05789	-	-354	scaffold_003	865026	865027	OE_ChIP_1_peak_228	35.7658	SNOG_02231	-	-572	scaffold_001	540208	541171	OE_final_unique
scaffold_008	671329	671330	HA_ChIP_1_peak_273	206.468	SNOG_05790	+	301	scaffold_003	865026	865027	OE_ChIP_1_peak_228	35.7658	SNOG_30147	-	1005	scaffold_001	543372	543660	OE_final_unique
scaffold_008	1146330	1146331	HA_ChIP_1_peak_274	2.59254	SNOG_05992	-	-362	scaffold_003	870462	870463	OE_ChIP_1_peak_229	56.0399	SNOG_02234	-	-142	scaffold_001	681835	682108	OE_final_unique
scaffold_008	1146330	1146331	HA_ChIP_1_peak_274	2.59254	SNOG_05993	+	925	scaffold_003	870462	870463	OE_ChIP_1_peak_229	56.0399	SNOG_30148	-	1784	scaffold_001	749217	749618	OE_final_unique
scaffold_008	1175858	1175859	HA_ChIP_1_peak_275	381.937	SNOG_06005	+	-1172	scaffold_003	875202	875203	OE_ChIP_1_peak_230	83.3767	SNOG_02235	-	45	scaffold_001	803484	803800	OE_final_unique
scaffold_008	1175858	1175859	HA_ChIP_1_peak_275	381.937	SNOG_06007	-	3816	scaffold_003	875202	875203	OE_ChIP_1_peak_230	83.3767	SNOG_30148	-	-2956	scaffold_001	1016406	1017145	OE_final_unique
scaffold_008	1180165	1180166	HA_ChIP_1_peak_276	44.8282	SNOG_06007	-	-491	scaffold_003	937234	937235	OE_ChIP_1_peak_231	32.6098	SNOG_02269	-	-856	scaffold_001	1029780	1030152	OE_final_unique
scaffold_008	1180165	1180166	HA_ChIP_1_peak_276	44.8282	SNOG_06010	-	5257	scaffold_003	937234	937235	OE_ChIP_1_peak_231	32.6098	SNOG_02270	+	648	scaffold_001	1031034	1031328	OE_final_unique
scaffold_008	1460865	1460866	HA_ChIP_1_peak_277	14.7675	SNOG_13283	+	-1834	scaffold_003	939658	939659	OE_ChIP_1_peak_232	51.2123	SNOG_02271	+	-422	scaffold_001	1035005	1035220	OE_final_unique
scaffold_008	1460865	1460866	HA_ChIP_1_peak_277	14.7675	SNOG_13285	-	2645	scaffold_003	939658	939659	OE_ChIP_1_peak_232	51.2123	SNOG_02273	-	1482	scaffold_001	1074990	1075304	OE_final_unique
scaffold_008	1463441	1463442	HA_ChIP_1_peak_278a	52.6667	SNOG_13283	+	-4410	scaffold_003	964561	964562	OE_ChIP_1_peak_233	6.92792	SNOG_02284	+	-1790	scaffold_001	1079082	1079323	OE_final_unique
scaffold_008	1463441	1463442	HA_ChIP_1_peak_278a	52.6667	SNOG_13285	-	69	scaffold_003	964561	964562	OE_ChIP_1_peak_233	6.92792	SNOG_02285	+	816	scaffold_001	1099302	1099672	OE_final_unique
scaffold_008	1463848	1463849	HA_ChIP_1_peak_278b	9.86355	SNOG_13285	-	-338	scaffold_003	972725	972726	OE_ChIP_1_peak_234a	203.468	SNOG_02287	-	-290	scaffold_001	1141166	1141455	OE_final_unique
scaffold_008	1463848	1463849	HA_ChIP_1_peak_278b	9.86355	SNOG_30436	-	2363	scaffold_003	972725	972726	OE_ChIP_1_peak_234a	203.468	SNOG_02288	+	532	scaffold_001	1157386	1157976	OE_final_unique
scaffold_008	1464451	1464452	HA_ChIP_1_peak_279	8.76315	SNOG_13285	-	-941	scaffold_003	973168	973169	OE_ChIP_1_peak_234b	69.6228	SNOG_02287	-	-733	scaffold_001	1158328	1159595	OE_final_unique
scaffold_008	1464451	1464452	HA_ChIP_1_peak_279	8.76315	SNOG_30436	-	1760	scaffold_003	973168	973169	OE_ChIP_1_peak_234b	69.6228	SNOG_02288	+	89	scaffold_001	1178256	1178556	OE_final_unique
scaffold_008	1535200	1535201	HA_ChIP_1_peak_281	11.0913	SNOG_13325	-	-1378	scaffold_003	980590	980591	OE_ChIP_1_peak_235a	228.811	SNOG_02290	-	-1294	scaffold_001	1259506	1259781	OE_final_unique
scaffold_008	1535200	1535201	HA_ChIP_1_peak_281	11.0913	SNOG_13326	+	552	scaffold_003	980590	980591	OE_ChIP_1_peak_235a	228.811	SNOG_02291	+	986	scaffold_001	1310505	1311029	OE_final_unique
scaffold_008	1610871	1610872	HA_ChIP_1_peak_282	70.1128	SNOG_13358	+	-2942	scaffold_003	981157	981158	OE_ChIP_1_peak_235b	17.6237	SNOG_02290	-	-1861	scaffold_001	1341023	1341477	OE_final_unique
scaffold_008	1610871	1610872	HA_ChIP_1_peak_282	70.1128	SNOG_13359	+	3055	scaffold_003	981157	981158	OE_ChIP_1_peak_235b	17.6237	SNOG_02291	+	419	scaffold_001	1344891	1345338	OE_final_unique
scaffold_008	1619190	1619191	HA_ChIP_1_peak_283	106.892	SNOG_13360	-	-202	scaffold_003	1203363	1203364	OE_ChIP_1_peak_236	112.016	SNOG_02364	-	-69	scaffold_001	1363351	1363810	OE_final_unique
scaffold_008	1619190	1619191	HA_ChIP_1_peak_283	106.892	SNOG_13362	+	1695	scaffold_003	1203363	1203364	OE_ChIP_1_peak_236	112.016	SNOG_02365	+	157	scaffold_001	1374078	1374320	OE_final_unique
scaffold_008	1624454	1624455	HA_ChIP_1_peak_284	10.2722	SNOG_13363	-	-234	scaffold_003	1209981	1209982	OE_ChIP_1_peak_237	46.7391	SNOG_02368	+	-1450	scaffold_001	1382258	1382816	OE_final_unique
scaffold_008	1624454	1624455	HA_ChIP_1_peak_284	10.2722	SNOG_13364	+	2180	scaffold_003	1209981	1209982	OE_ChIP_1_peak_237	46.7391	SNOG_02369	-	2420	scaffold_001	1413479	1413951	OE_final_unique
scaffold_008	1702891	1702892	HA_ChIP_1_peak_286	4.17593	SNOG_13394	-	1722	scaffold_003	1212682	1212683	OE_ChIP_1_peak_238	109.063	SNOG_02369	-	-281	scaffold_001	1461724	1462114	OE_final_unique
scaffold_008	1702891	1702892	HA_ChIP_1_peak_286	4.17593	SNOG_20145	-	-882	scaffold_003	1212682	1212683	OE_ChIP_1_peak_238	109.063	SNOG_02371	-	2673	scaffold_001	1479036	1480262	OE_final_unique
scaffold_008	1706136	1706137	HA_ChIP_1_peak_287	10.0606	SNOG_13395	+	-861	scaffold_003	1215534	1215535	OE_ChIP_1_peak_239	4.54121	SNOG_02372	+	-88	scaffold_001	1480505	1480910	OE_final_unique
scaffold_008	1706136	1706137	HA_ChIP_1_peak_287	10.0606	SNOG_13397	+	956	scaffold_003	1215534	1215535	OE_ChIP_1_peak_239	4.54121	SNOG_02373	+	1134	scaffold_001	1608007	1608464	OE_final_unique
scaffold_008	1707267	1707268	HA_ChIP_1_peak_288	17.3453	SNOG_13397	+	-175	scaffold_003	1218047	1218048	OE_ChIP_1_peak_240	16.7129	SNOG_02373	+	-1379	scaffold_001	1660580	1661000	OE_final_unique
scaffold_008	1707267	1707268	HA_ChIP_1_peak_288	17.3453	SNOG_13398	+	356	scaffold_003	1218047	1218048	OE_ChIP_1_peak_240	16.7129	SNOG_02374	-	946	scaffold_001	1663369	1663972	OE_final_unique
scaffold_008	1710461	1710462	HA_ChIP_1_peak_289	73.8737	SNOG_13398	+	-2838	scaffold_003	1232343	1232344	OE_ChIP_1_peak_241	196.048	SNOG_02382	-	-993	scaffold_001	1739146	1739415	OE_final_unique
scaffold_008	1710461	1710462	HA_ChIP_1_peak_289	73.8737	SNOG_13399	+	2013	scaffold_003	1232343	1232344	OE_ChIP_1_peak_241	196.048	SNOG_02383	-	2964	scaffold_001	1741105	1741402	OE_final_unique
scaffold_008	1757497	1757498	HA_ChIP_1_peak_290	52.4616	SNOG_13420	-	-1138	scaffold_003	1248280	1248281	OE_ChIP_1_peak_242	8.6395	SNOG_02390	-	-79	scaffold_001	1755678	1756019	OE_final_unique
scaffold_008	1757497	1757498	HA_ChIP_1_peak_290	52.4616	SNOG_13421	+	1340	scaffold_003	1248280	1248281	OE_ChIP_1_peak_242	8.6395	SNOG_02391	-	2106	scaffold_001	1792900	1793496	OE_final_unique
scaffold_009	233765	233766	HA_ChIP_1_peak_291	3.96072	SNOG_06177	-	-2729	scaffold_003	1250476	1250477	OE_ChIP_1_peak_243a	2.06837	SNOG_02391	-	-90	scaffold_001	1804847	1805285	OE_final_unique
scaffold_009	233765	233766	HA_ChIP_1_peak_291	3.96072	SNOG_06179	-	2773	scaffold_003	1250476	1250477	OE_ChIP_1_peak_243a	2.06837	SNOG_02392	+	681	scaffold_001	1808596	1809587	OE_final_unique
scaffold_009	277167	277168	HA_ChIP_1_peak_294a	32.2227	SNOG_30451	+	-3428	scaffold_003	1250879	1250880	OE_ChIP_1_peak_243b	55.6194	SNOG_02391	-	-493	scaffold_001	1820203	1820549	OE_final_unique
scaffold_009	277167	277168	HA_ChIP_1_peak_294a	32.2227	SNOG_30452	+	604	scaffold_003	1250879	1250880	OE_ChIP_1_peak_243b	55.6194	SNOG_02392	+	278	scaffold_001	1914384	1914621	OE_final_unique
scaffold_009	277748	277749	HA_ChIP_1_peak_294b	38.8656	SNOG_30451	+	-4009	scaffold_003	1251223	1251224	OE_ChIP_1_peak_243c	35.7658	SNOG_02392	+	-66	scaffold_001	1919759	1920001	OE_final_unique
scaffold_009	277748	277749	HA_ChIP_1_peak_294b	38.8656	SNOG_30452	+	23	scaffold_003	1251223	1251224	OE_ChIP_1_peak_243c	35.7658	SNOG_02393	+	1843	scaffold_001	1945558	1948303	OE_final_unique
scaffold_009	278005	278006	HA_ChIP_1_peak_294c	29.465	SNOG_06197	+	1217	scaffold_003	1287884	1287885	OE_ChIP_1_peak_244	59.1571	SNOG_02411	-	-740	scaffold_001	2013060	2013945	OE_final_unique
scaffold_009	278005	278006	HA_ChIP_1_peak_294c	29.465	SNOG_30452	+	-234	scaffold_003	1287884	1287885	OE_ChIP_1_peak_244	59.1571	SNOG_02412	-	2035	scaffold_001	2022033	2022396	OE_final_unique
scaffold_009	291240	291241	HA_ChIP_1_peak_295	10.946	SNOG_06203	-	-284	scaffold_003	1292352	1292353	OE_ChIP_1_peak_245a	5.21917	SNOG_02413	+	-2276	scaffold_001	2079610	2079971	OE_final_unique
scaffold_009	291240	291241	HA_ChIP_1_peak_295	10.946	SNOG_06204	+	993	scaffold_003	1292352	1292353	OE_ChIP_1_peak_245a	5.21917	SNOG_02414	+	2646	scaffold_001	2084186	2084555	OE_final_unique
scaffold_009	546136	546137	HA_ChIP_1_peak_297	142.247	SNOG_06311	+	-3183	scaffold_003	1292784	1292785	OE_ChIP_1_peak_245b	14.7866	SNOG_02413	+	-2708	scaffold_001	2331989	2332524	OE_final_unique
scaffold_009	546136	546137	HA_ChIP_1_peak_297	142.247	SNOG_06313	-	2826	scaffold_003	1292784	1292785	OE_ChIP_1_peak_245b	14.7866	SNOG_02414	+	2214	scaffold_001	2341280	2341602	OE_final_unique
scaffold_009	593070	593071	HA_ChIP_1_peak_298	8.3548	SNOG_06329	+	-3692	scaffold_003	1293577	1293578	OE_ChIP_1_peak_246	16.4135	SNOG_02413	+	-3501	scaffold_001	2347476	2348218	OE_final_unique
scaffold_009	593070	593071	HA_ChIP_1_peak_298	8.3548	SNOG_06330	+	888	scaffold_003	1293577	1293578	OE_ChIP_1_peak_246	16.4135	SNOG_02414	+	1421	scaffold_001	2358345	2358589	OE_final_unique
scaffold_009	686504	686505	HA_ChIP_1_peak_299	38.6819	SNOG_06369	+	-2541	scaffold_003	1298266	1298267	OE_ChIP_1_peak_247	10.3768	SNOG_02415	-	-1187	scaffold_001	2391009	2391344	OE_final_unique
scaffold_009	686504	686505	HA_ChIP_1_peak_299	38.6819	SNOG_06371	+	848	scaffold_003	1298266	1298267	OE_ChIP_1_peak_247	10.3768	SNOG_02416	-	5397	scaffold_001	2392145	2392684	OE_final_unique
scaffold_009	732098	732099	HA_ChIP_1_peak_300	8.41498	SNOG_06393	-	-434	scaffold_003	1311401	1311402	OE_ChIP_1_peak_248a	3.79838	SNOG_02422	-	-1211	scaffold_001	2416558	2416784	OE_final_unique
scaffold_009	732098	732099	HA_ChIP_1_peak_300	8.41498	SNOG_30460	-	1293	scaffold_003	1311401	1311402	OE_ChIP_1_peak_248a	3.79838	SNOG_02423	-	170	scaffold_001	2481615	2481867	OE_final_unique
scaffold_009	755552	755553	HA_ChIP_1_peak_301a	49.4571	SNOG_06405	-	-304	scaffold_003	1311527	1311528	OE_ChIP_1_peak_248b	2.08887	SNOG_02422	-	-1337	scaffold_002	142920	143166	OE_final_unique
scaffold_009	755552	755553	HA_ChIP_1_peak_301a	49.4571	SNOG_06406	+	828	scaffold_003	1311527	1311528	OE_ChIP_1_peak_248b	2.08887	SNOG_02423	-	44	scaffold_002	145175	145928	OE_final_unique
scaffold_009	756122	756123	HA_ChIP_1_peak_301b	3.48641	SNOG_06405	-	-874	scaffold_003	1311582	1311583	OE_ChIP_1_peak_248c	3.80138	SNOG_02423	-	-11	scaffold_002	162865	163094	OE_final_unique
scaffold_009	756122	756123	HA_ChIP_1_peak_301b	3.48641	SNOG_06406	+	258	scaffold_003	1311582	1311583	OE_ChIP_1_peak_248c	3.80138	SNOG_02426	-	5015	scaffold_002	179319	179743	OE_final_unique
scaffold_009	757797	757798	HA_ChIP_1_peak_302	84.9725	SNOG_06406	+	-1417	scaffold_003	1312796	1312797	OE_ChIP_1_peak_249a	144.846	SNOG_02423	-	-1225	scaffold_002	182799	183051	OE_final_unique
scaffold_009	757797	757798	HA_ChIP_1_peak_302	84.9725	SNOG_06407	+	517	scaffold_003	1312796	1312797	OE_ChIP_1_peak_249a	144.846	SNOG_02426	-	3801	scaffold_002	237769	238138	OE_final_unique
scaffold_009	1009702	1009703	HA_ChIP_1_peak_304	13.3401	SNOG_06525	+	-5960	scaffold_003	1317045	1317046	OE_ChIP_1_peak_251a	84.8462	SNOG_02426	-	-448	scaffold_002	250517	250850	OE_final_unique
scaffold_009	1009702	1009703	HA_ChIP_1_peak_304	13.3401	SNOG_06526	-	1669	scaffold_003	1317045	1317046	OE_ChIP_1_peak_251a	84.8462	SNOG_02429	-	5784	scaffold_002	283299	284219	OE_final_unique
scaffold_009	1015265	1015266	HA_ChIP_1_peak_305	5.70891	SNOG_06527	-	-501	scaffold_003	1317550	1317551	OE_ChIP_1_peak_251b	5.25138	SNOG_02426	-	-953	scaffold_002	284436	285036	OE_final_unique
scaffold_009	1015265	1015266	HA_ChIP_1_peak_305	5.70891	SNOG_06530	+	2331	scaffold_003	1317550	1317551	OE_ChIP_1_peak_251b	5.25138	SNOG_02429	-	5279	scaffold_002	287951	288352	OE_final_unique
scaffold_009	1270344	1270345	HA_ChIP_1_peak_306	6.27756	SNOG_06659	-	-958	scaffold_003	1317870	1317871	OE_ChIP_1_peak_251c	10.041	SNOG_02426	-	-1273	scaffold_002	288793	289174	OE_final_unique
scaffold_009	1270344	1270345	HA_ChIP_1_peak_306	6.27756	SNOG_06661	+	1699	scaffold_003	1317870	1317871	OE_ChIP_1_peak_251c	10.041	SNOG_02429	-	4959	scaffold_002	289776	290159	OE_final_unique
scaffold_009	1285163	1285164	HA_ChIP_1_peak_307	3.94025	SNOG_06667	-	-346	scaffold_003	1334674	1334675	OE_ChIP_1_peak_252a	2.74776	SNOG_02436	-	-601	scaffold_002	324339	324719	OE_final_unique
scaffold_009	1285163	1285164	HA_ChIP_1_peak_307	3.94025	SNOG_06668	+	1088	scaffold_003	1334674	1334675	OE_ChIP_1_peak_252a	2.74776	SNOG_02437	+	2112	scaffold_002	355033	355667	OE_final_unique
scaffold_010	191465	191466	HA_ChIP_1_peak_310	9.36819	SNOG_06757	+	-5008	scaffold_003	1335196	1335197	OE_ChIP_1_peak_252b	36.8987	SNOG_02436	-	-1123	scaffold_002	359500	359928	OE_final_unique
scaffold_010	191465	191466	HA_ChIP_1_peak_310	9.36819	SNOG_06760	+	1557	scaffold_003	1335196	1335197	OE_ChIP_1_peak_252b	36.8987	SNOG_02437	+	1590	scaffold_002	360528	362325	OE_final_unique
scaffold_010	192865	192866	HA_ChIP_1_peak_311	4.16928	SNOG_06757	+	-6408	scaffold_003	1358613	1358614	OE_ChIP_1_peak_253	219.631	SNOG_02448	-	-670	scaffold_002	392452	392785	OE_final_unique
scaffold_010	192865	192866	HA_ChIP_1_peak_311	4.16928	SNOG_06760	+	157	scaffold_003	1358613	1358614	OE_ChIP_1_peak_253	219.631	SNOG_02449	+	699	scaffold_002	427265	427772	OE_final_unique
scaffold_010	277454	277455	HA_ChIP_1_peak_312	8.42196	SNOG_06798	-	-327	scaffold_003	1365809	1365810	OE_ChIP_1_peak_254a	137.041	SNOG_02451	-	-455	scaffold_002	429575	429934	OE_final_unique
scaffold_010	277454	277455	HA_ChIP_1_peak_312	8.42196	SNOG_06799	-	3278	scaffold_003	1365809	1365810	OE_ChIP_1_peak_254a	137.041	SNOG_02452	+	833	scaffold_002	431674	432002	OE_final_unique
scaffold_010	278417	278418	HA_ChIP_1_peak_313	29.4252	SNOG_06798	-	-1290	scaffold_003	1366330	1366331	OE_ChIP_1_peak_254b	17.8946	SNOG_02451	-	-976	scaffold_002	432811	433085	OE_final_unique
scaffold_010	278417	278418	HA_ChIP_1_peak_313	29.4252	SNOG_06799	-	2315	scaffold_003	1366330	1366331	OE_ChIP_1_peak_254b	17.8946	SNOG_02452	+	312	scaffold_002	439305	439614	OE_final_unique
scaffold_010	379222	379223	HA_ChIP_1_peak_314	36.7558	SNOG_06850	-	-544	scaffold_003	1415575	1415576	OE_ChIP_1_peak_256	9.39804	SNOG_02469	+	-310	scaffold_002	481187	482484	OE_final_unique
scaffold_010	379222	379223	HA_ChIP_1_peak_314	36.7558	SNOG_06851	+	413	scaffold_003	1415575	1415576	OE_ChIP_1_peak_256	9.39804	SNOG_02470	+	1014	scaffold_002	498566	498798	OE_final_unique
scaffold_010	384240	384241	HA_ChIP_1_peak_318a	3.10229	SNOG_06851	+	-4605	scaffold_003	1419470	1419471	OE_ChIP_1_peak_257a	114.734	SNOG_02470	+	-2881	scaffold_002	499094	499422	OE_final_unique
scaffold_010	384240	384241	HA_ChIP_1_peak_318a	3.10229	SNOG_06853	+	1147	scaffold_003	1419470	1419471	OE_ChIP_1_peak_257a	114.734	SNOG_02471	-	4943	scaffold_002	579627	579852	OE_final_unique
scaffold_010	384412	384413	HA_ChIP_1_peak_318b	2.28429	SNOG_06851	+	-4777	scaffold_003	1420107	1420108	OE_ChIP_1_peak_257b	228.231	SNOG_02470	+	-3518	scaffold_002	610813	611642	OE_final_unique
scaffold_010	384412	384413	HA_ChIP_1_peak_318b	2.28429	SNOG_06853	+	975	scaffold_003	1420107	1420108	OE_ChIP_1_peak_257b	228.231	SNOG_02471	-	4306	scaffold_002	718522	718813	OE_final_unique
scaffold_010	420018	420019	HA_ChIP_1_peak_319	61.6778	SNOG_06867	+	-3119	scaffold_003	1421043	1421044	OE_ChIP_1_peak_257c	74.5822	SNOG_02470	+	-4454	scaffold_002	865609	865978	OE_final_unique
scaffold_010	420018	420019	HA_ChIP_1_peak_319	61.6778	SNOG_06869	-	5767	scaffold_003	1421043	1421044	OE_ChIP_1_peak_257c	74.5822	SNOG_02471	-	3370	scaffold_002	1023418	1023922	OE_final_unique
scaffold_010	550734	550735	HA_ChIP_1_peak_320	6.03478	SNOG_06927	+	-5806	scaffold_003	1454519	1454520	OE_ChIP_1_peak_258	2.336	SNOG_02487	-	-286	scaffold_002	1024557	1024947	OE_final_unique
scaffold_010	550734	550735	HA_ChIP_1_peak_320	6.03478	SNOG_06929	-	7931	scaffold_003	1454519	1454520	OE_ChIP_1_peak_258	2.336	SNOG_02488	-	1792	scaffold_002	1060879	1061195	OE_final_unique
scaffold_010	551814	551815	HA_ChIP_1_peak_321	3.49974	SNOG_06927	+	-6886	scaffold_003	1459235	1459236	OE_ChIP_1_peak_259	88.2136	SNOG_02489	+	-2550	scaffold_002	1103693	1104008	OE_final_unique
scaffold_010	551814	551815	HA_ChIP_1_peak_321	3.49974	SNOG_06929	-	6851	scaffold_003	1459235	1459236	OE_ChIP_1_peak_259	88.2136	SNOG_02490	-	2782	scaffold_002	1106768	1107291	OE_final_unique
scaffold_010	558424	558425	HA_ChIP_1_peak_322	8.14209	SNOG_06927	+	-13496	scaffold_003	1569892	1569893	OE_ChIP_1_peak_262	8.64249	SNOG_02539	-	-381	scaffold_002	1107822	1108108	OE_final_unique
scaffold_010	558424	558425	HA_ChIP_1_peak_322	8.14209	SNOG_06929	-	241	scaffold_003	1569892	1569893	OE_ChIP_1_peak_262	8.64249	SNOG_02540	+	467	scaffold_002	1134860	1135145	OE_final_unique
scaffold_010	577834	577835	HA_ChIP_1_peak_323	126.655	SNOG_06938	-	-1238	scaffold_004	13331	13332	OE_ChIP_1_peak_263	32.4426	SNOG_02561	-	10226	scaffold_002	1150137	1150423	OE_final_unique
scaffold_010	577834	577835	HA_ChIP_1_peak_323	126.655	SNOG_06940	-	3762	scaffold_004	13331	13332	OE_ChIP_1_peak_263	32.4426	SNOG_02561	-	10226	scaffold_002	1161873	1162181	OE_final_unique
scaffold_010	662798	662799	HA_ChIP_1_peak_324	8.81642	SNOG_06977	-	-502	scaffold_004	13841	13842	OE_ChIP_1_peak_264a	13.759	SNOG_02561	-	9716	scaffold_002	1189752	1190292	OE_final_unique
scaffold_010	662798	662799	HA_ChIP_1_peak_324	8.81642	SNOG_06978	+	173	scaffold_004	13841	13842	OE_ChIP_1_peak_264a	13.759	SNOG_02561	-	9716	scaffold_002	1195277	1195546	OE_final_unique
scaffold_010	708530	708531	HA_ChIP_1_peak_325a	4.47152	SNOG_06997	-	-393	scaffold_004	14468	14469	OE_ChIP_1_peak_264b	5.01771	SNOG_02561	-	9089	scaffold_002	1213841	1214280	OE_final_unique
scaffold_010	708530	708531	HA_ChIP_1_peak_325a	4.47152	SNOG_30495	-	1463	scaffold_004	14468	14469	OE_ChIP_1_peak_264b	5.01771	SNOG_02561	-	9089	scaffold_002	1218354	1220006	OE_final_unique
scaffold_010	708857	708858	HA_ChIP_1_peak_325b	61.3651	SNOG_06997	-	-720	scaffold_004	16351	16352	OE_ChIP_1_peak_265	55.8809	SNOG_02561	-	7206	scaffold_002	1262575	1262864	OE_final_unique
scaffold_010	708857	708858	HA_ChIP_1_peak_325b	61.3651	SNOG_30495	-	1136	scaffold_004	16351	16352	OE_ChIP_1_peak_265	55.8809	SNOG_02561	-	7206	scaffold_002	1362446	1362785	OE_final_unique
scaffold_010	836156	836157	HA_ChIP_1_peak_327	37.4969	SNOG_07051	+	-4098	scaffold_004	45211	45212	OE_ChIP_1_peak_266	231.567	SNOG_02572	-	-625	scaffold_002	1365226	1365572	OE_final_unique
scaffold_010	836156	836157	HA_ChIP_1_peak_327	37.4969	SNOG_07052	+	241	scaffold_004	45211	45212	OE_ChIP_1_peak_266	231.567	SNOG_30174	-	436	scaffold_002	1376308	1376714	OE_final_unique
scaffold_010	891292	891293	HA_ChIP_1_peak_328a	4.06172	SNOG_07075	+	-3885	scaffold_004	45968	45969	OE_ChIP_1_peak_267	278.784	SNOG_02574	-	3682	scaffold_002	1446055	1446345	OE_final_unique
scaffold_010	891292	891293	HA_ChIP_1_peak_328a	4.06172	SNOG_07076	-	1961	scaffold_004	45968	45969	OE_ChIP_1_peak_267	278.784	SNOG_30174	-	-321	scaffold_002	1446843	1447377	OE_final_unique
scaffold_010	891407	891408	HA_ChIP_1_peak_328b	5.83969	SNOG_07075	+	-4000	scaffold_004	47313	47314	OE_ChIP_1_peak_268	440.962	SNOG_02574	-	2337	scaffold_002	1546625	1547072	OE_final_unique
scaffold_010	891407	891408	HA_ChIP_1_peak_328b	5.83969	SNOG_07076	-	1846	scaffold_004	47313	47314	OE_ChIP_1_peak_268	440.962	SNOG_30174	-	-1666	scaffold_002	1552096	1552473	OE_final_unique
scaffold_010	893860	893861	HA_ChIP_1_peak_330	9.57473	SNOG_07076	-	-607	scaffold_004	53501	53502	OE_ChIP_1_peak_269	21.1001	SNOG_02575	+	-1570	scaffold_002	1552700	1553198	OE_final_unique
scaffold_010	893860	893861	HA_ChIP_1_peak_330	9.57473	SNOG_07079	-	8478	scaffold_004	53501	53502	OE_ChIP_1_peak_269	21.1001	SNOG_02576	+	259	scaffold_003	80489	80888	OE_final_unique
scaffold_010	894681	894682	HA_ChIP_1_peak_331	71.894	SNOG_07076	-	-1428	scaffold_004	56522	56523	OE_ChIP_1_peak_270	57.3267	SNOG_02576	+	-2762	scaffold_003	81147	81395	OE_final_unique
scaffold_010	894681	894682	HA_ChIP_1_peak_331	71.894	SNOG_07079	-	7657	scaffold_004	56522	56523	OE_ChIP_1_peak_270	57.3267	SNOG_02577	+	211	scaffold_003	112625	112865	OE_final_unique
scaffold_010	1072098	1072099	HA_ChIP_1_peak_333	10.8684	SNOG_07141	-	-1324	scaffold_004	118628	118629	OE_ChIP_1_peak_272	29.6132	SNOG_02612	+	-1913	scaffold_003	122571	122877	OE_final_unique
scaffold_010	1072098	1072099	HA_ChIP_1_peak_333	10.8684	SNOG_07143	-	8547	scaffold_004	118628	118629	OE_ChIP_1_peak_272	29.6132	SNOG_02615	-	5611	scaffold_003	144263	144925	OE_final_unique
scaffold_010	1126935	1126936	HA_ChIP_1_peak_335	7.4584	SNOG_07173	-	5919	scaffold_004	128261	128262	OE_ChIP_1_peak_273	8.72637	SNOG_02619	-	3897	scaffold_003	153172	153625	OE_final_unique
scaffold_010	1126935	1126936	HA_ChIP_1_peak_335	7.4584	SNOG_30503	+	-125	scaffold_004	128261	128262	OE_ChIP_1_peak_273	8.72637	SNOG_30180	+	-1261	scaffold_003	154351	155903	OE_final_unique
scaffold_010	1198943	1198944	HA_ChIP_1_peak_336	43.802	SNOG_07201	+	-5656	scaffold_004	136199	136200	OE_ChIP_1_peak_274	13.9002	SNOG_02621	-	-514	scaffold_003	177211	177613	OE_final_unique
scaffold_010	1198943	1198944	HA_ChIP_1_peak_336	43.802	SNOG_07202	+	761	scaffold_004	136199	136200	OE_ChIP_1_peak_274	13.9002	SNOG_02622	-	1721	scaffold_003	178881	179692	OE_final_unique
scaffold_010	1204343	1204344	HA_ChIP_1_peak_339	6.72638	SNOG_07203	-	-55	scaffold_004	138031	138032	OE_ChIP_1_peak_275a	37.3525	SNOG_02622	-	-111	scaffold_003	192249	192666	OE_final_unique
scaffold_010	1204343	1204344	HA_ChIP_1_peak_339	6.72638	SNOG_07204	+	1016	scaffold_004	138031	138032	OE_ChIP_1_peak_275a	37.3525	SNOG_02623	-	1429	scaffold_003	277052	277270	OE_final_unique
scaffold_010	1219136	1219137	HA_ChIP_1_peak_340	4.96272	SNOG_07211	+	-1836	scaffold_004	138313	138314	OE_ChIP_1_peak_275b	4.3593	SNOG_02622	-	-393	scaffold_003	343800	345554	OE_final_unique
scaffold_010	1219136	1219137	HA_ChIP_1_peak_340	4.96272	SNOG_07213	+	1031	scaffold_004	138313	138314	OE_ChIP_1_peak_275b	4.3593	SNOG_02623	-	1147	scaffold_003	352148	352472	OE_final_unique
scaffold_011	75319	75320	HA_ChIP_1_peak_342	4.01563	SNOG_07306	+	-6283	scaffold_004	147718	147719	OE_ChIP_1_peak_276a	329.681	SNOG_02625	+	-4513	scaffold_003	377029	377639	OE_final_unique
scaffold_011	75319	75320	HA_ChIP_1_peak_342	4.01563	SNOG_07307	-	2593	scaffold_004	147718	147719	OE_ChIP_1_peak_276a	329.681	SNOG_02626	-	59	scaffold_003	380024	380291	OE_final_unique
scaffold_011	81367	81368	HA_ChIP_1_peak_343	72.8435	SNOG_07307	-	-3455	scaffold_004	148178	148179	OE_ChIP_1_peak_276b	112.979	SNOG_02626	-	-401	scaffold_003	410718	410993	OE_final_unique
scaffold_011	81367	81368	HA_ChIP_1_peak_343	72.8435	SNOG_07310	-	4149	scaffold_004	148178	148179	OE_ChIP_1_peak_276b	112.979	SNOG_02627	+	705	scaffold_003	413295	413586	OE_final_unique
scaffold_011	160890	160891	HA_ChIP_1_peak_344	6.79785	SNOG_07342	+	-9338	scaffold_004	160347	160348	OE_ChIP_1_peak_277	33.3885	SNOG_02631	+	-2647	scaffold_003	420649	420951	OE_final_unique
scaffold_011	160890	160891	HA_ChIP_1_peak_344	6.79785	SNOG_07349	+	828	scaffold_004	160347	160348	OE_ChIP_1_peak_277	33.3885	SNOG_02633	+	315	scaffold_003	424256	424564	OE_final_unique
scaffold_011	266295	266296	HA_ChIP_1_peak_346a	6.40067	SNOG_07400	-	-1276	scaffold_004	184469	184470	OE_ChIP_1_peak_278	28.4514	SNOG_02644	-	-1953	scaffold_003	424781	425048	OE_final_unique
scaffold_011	266295	266296	HA_ChIP_1_peak_346a	6.40067	SNOG_30528	+	2231	scaffold_004	184469	184470	OE_ChIP_1_peak_278	28.4514	SNOG_02647	+	156	scaffold_003	433042	433611	OE_final_unique
scaffold_011	266898	266899	HA_ChIP_1_peak_346b	23.7343	SNOG_07400	-	-1879	scaffold_004	201524	201525	OE_ChIP_1_peak_279	17.0143	SNOG_02654	+	-3690	scaffold_003	435173	435631	OE_final_unique
scaffold_011	266898	266899	HA_ChIP_1_peak_346b	23.7343	SNOG_30528	+	1628	scaffold_004	201524	201525	OE_ChIP_1_peak_279	17.0143	SNOG_02658	+	449	scaffold_003	453699	454050	OE_final_unique
scaffold_011	267711	267712	HA_ChIP_1_peak_346c	6.72663	SNOG_07400	-	-2692	scaffold_004	202952	202953	OE_ChIP_1_peak_280	89.1333	SNOG_02658	+	-979	scaffold_003	650540	651086	OE_final_unique
scaffold_011	267711	267712	HA_ChIP_1_peak_346c	6.72663	SNOG_30528	+	815	scaffold_004	202952	202953	OE_ChIP_1_peak_280	89.1333	SNOG_02659	+	1759	scaffold_003	668226	668526	OE_final_unique
scaffold_011	267993	267994	HA_ChIP_1_peak_346d	4.95735	SNOG_07400	-	-2974	scaffold_004	205237	205238	OE_ChIP_1_peak_281	3.7839	SNOG_02659	+	-526	scaffold_003	695180	695473	OE_final_unique
scaffold_011	267993	267994	HA_ChIP_1_peak_346d	4.95735	SNOG_30528	+	533	scaffold_004	205237	205238	OE_ChIP_1_peak_281	3.7839	SNOG_02660	+	534	scaffold_003	709847	710288	OE_final_unique
scaffold_011	290492	290493	HA_ChIP_1_peak_347a	3.74999	SNOG_07413	-	-1904	scaffold_004	239430	239431	OE_ChIP_1_peak_282	5.2305	SNOG_02674	+	-3913	scaffold_003	864863	865198	OE_final_unique
scaffold_011	290492	290493	HA_ChIP_1_peak_347a	3.74999	SNOG_30530	-	1598	scaffold_004	239430	239431	OE_ChIP_1_peak_282	5.2305	SNOG_02675	+	375	scaffold_003	870159	870987	OE_final_unique
scaffold_011	290789	290790	HA_ChIP_1_peak_347b	3.93741	SNOG_07413	-	-2201	scaffold_004	291495	291496	OE_ChIP_1_peak_283	72.1514	SNOG_02686	-	-361	scaffold_003	937058	937397	OE_final_unique
scaffold_011	290789	290790	HA_ChIP_1_peak_347b	3.93741	SNOG_30530	-	1301	scaffold_004	291495	291496	OE_ChIP_1_peak_283	72.1514	SNOG_30186	-	1386	scaffold_003	964303	964727	OE_final_unique
scaffold_011	417563	417564	HA_ChIP_1_peak_348a	18.6693	SNOG_07477	-	-952	scaffold_004	300226	300227	OE_ChIP_1_peak_284a	22.7177	SNOG_02689	-	-90	scaffold_003	980315	981307	OE_final_unique
scaffold_011	417563	417564	HA_ChIP_1_peak_348a	18.6693	SNOG_07478	-	1108	scaffold_004	300226	300227	OE_ChIP_1_peak_284a	22.7177	SNOG_02690	-	6584	scaffold_003	1209811	1210155	OE_final_unique
scaffold_011	417967	417968	HA_ChIP_1_peak_348b	6.53999	SNOG_07477	-	-1356	scaffold_004	300838	300839	OE_ChIP_1_peak_284b	474.436	SNOG_02689	-	-702	scaffold_003	1215409	1215773	OE_final_unique
scaffold_011	417967	417968	HA_ChIP_1_peak_348b	6.53999	SNOG_07478	-	704	scaffold_004	300838	300839	OE_ChIP_1_peak_284b	474.436	SNOG_02690	-	5972	scaffold_003	1217821	1218252	OE_final_unique
scaffold_011	418317	418318	HA_ChIP_1_peak_348c	8.14209	SNOG_07477	-	-1706	scaffold_004	301602	301603	OE_ChIP_1_peak_284c	56.9723	SNOG_02689	-	-1466	scaffold_003	1232110	1232541	OE_final_unique
scaffold_011	418317	418318	HA_ChIP_1_peak_348c	8.14209	SNOG_07478	-	354	scaffold_004	301602	301603	OE_ChIP_1_peak_284c	56.9723	SNOG_02690	-	5208	scaffold_003	1248125	1248388	OE_final_unique
scaffold_011	418833	418834	HA_ChIP_1_peak_348d	3.34196	SNOG_07478	-	-162	scaffold_004	302341	302342	OE_ChIP_1_peak_285	6.89948	SNOG_02689	-	-2205	scaffold_003	1250108	1251586	OE_final_unique
scaffold_011	418833	418834	HA_ChIP_1_peak_348d	3.34196	SNOG_07479	-	2908	scaffold_004	302341	302342	OE_ChIP_1_peak_285	6.89948	SNOG_02690	-	4469	scaffold_003	1311315	1311740	OE_final_unique
scaffold_011	418962	418963	HA_ChIP_1_peak_348e	3.145	SNOG_07478	-	-291	scaffold_004	303256	303257	OE_ChIP_1_peak_286a	63.2263	SNOG_02689	-	-3120	scaffold_003	1358401	1358799	OE_final_unique
scaffold_011	418962	418963	HA_ChIP_1_peak_348e	3.145	SNOG_07479	-	2779	scaffold_004	303256	303257	OE_ChIP_1_peak_286a	63.2263	SNOG_02690	-	3554	scaffold_003	1415298	1415686	OE_final_unique
scaffold_011	439708	439709	HA_ChIP_1_peak_349	3.96072	SNOG_07486	-	-698	scaffold_004	303696	303697	OE_ChIP_1_peak_286b	38.9435	SNOG_02689	-	-3560	scaffold_003	1454455	1454921	OE_final_unique
scaffold_011	439708	439709	HA_ChIP_1_peak_349	3.96072	SNOG_07488	+	2777	scaffold_004	303696	303697	OE_ChIP_1_peak_286b	38.9435	SNOG_02690	-	3114	scaffold_003	1459046	1459424	OE_final_unique
scaffold_011	493627	493628	HA_ChIP_1_peak_350	4.87768	SNOG_07514	+	-308	scaffold_004	307026	307027	OE_ChIP_1_peak_287	6.1509	SNOG_02690	-	-216	scaffold_003	1569612	1570017	OE_final_unique
scaffold_011	493627	493628	HA_ChIP_1_peak_350	4.87768	SNOG_07515	-	2285	scaffold_004	307026	307027	OE_ChIP_1_peak_287	6.1509	SNOG_02691	+	2608	scaffold_004	13202	13477	OE_final_unique
scaffold_011	599293	599294	HA_ChIP_1_peak_351	7.68878	SNOG_07556	-	-23	scaffold_004	308590	308591	OE_ChIP_1_peak_288a	37.9454	SNOG_02690	-	-1780	scaffold_004	13699	14563	OE_final_unique
scaffold_011	599293	599294	HA_ChIP_1_peak_351	7.68878	SNOG_07557	+	1175	scaffold_004	308590	308591	OE_ChIP_1_peak_288a	37.9454	SNOG_02691	+	1044	scaffold_004	15985	16564	OE_final_unique
scaffold_011	610350	610351	HA_ChIP_1_peak_352	13.3082	SNOG_07563	-	-329	scaffold_004	309131	309132	OE_ChIP_1_peak_288b	23.6369	SNOG_02690	-	-2321	scaffold_004	45012	45394	OE_final_unique
scaffold_011	610350	610351	HA_ChIP_1_peak_352	13.3082	SNOG_07565	-	3975	scaffold_004	309131	309132	OE_ChIP_1_peak_288b	23.6369	SNOG_02691	+	503	scaffold_004	45741	46247	OE_final_unique
scaffold_011	611224	611225	HA_ChIP_1_peak_353	11.6255	SNOG_07563	-	-1203	scaffold_004	321927	321928	OE_ChIP_1_peak_289	272.482	SNOG_02696	-	-256	scaffold_004	53390	53628	OE_final_unique
scaffold_011	611224	611225	HA_ChIP_1_peak_353	11.6255	SNOG_07565	-	3101	scaffold_004	321927	321928	OE_ChIP_1_peak_289	272.482	SNOG_02697	-	2934	scaffold_004	56373	56678	OE_final_unique
scaffold_011	621055	621056	HA_ChIP_1_peak_354	103.833	SNOG_07568	+	-715	scaffold_004	325225	325226	OE_ChIP_1_peak_290a	31.8379	SNOG_02697	-	-364	scaffold_004	118501	118755	OE_final_unique
scaffold_011	621055	621056	HA_ChIP_1_peak_354	103.833	SNOG_07569	+	2368	scaffold_004	325225	325226	OE_ChIP_1_peak_290a	31.8379	SNOG_02698	+	578	scaffold_004	128081	128423	OE_final_unique
scaffold_011	623318	623319	HA_ChIP_1_peak_355	7.5936	SNOG_07568	+	-2978	scaffold_004	325742	325743	OE_ChIP_1_peak_290b	481.349	SNOG_02697	-	-881	scaffold_004	136078	136326	OE_final_unique
scaffold_011	623318	623319	HA_ChIP_1_peak_355	7.5936	SNOG_07569	+	105	scaffold_004	325742	325743	OE_ChIP_1_peak_290b	481.349	SNOG_02698	+	61	scaffold_004	137858	138443	OE_final_unique
scaffold_011	752059	752060	HA_ChIP_1_peak_356	52.4616	SNOG_07603	+	-4143	scaffold_004	335701	335702	OE_ChIP_1_peak_291	16.4634	SNOG_02703	+	-1521	scaffold_004	147466	148361	OE_final_unique
scaffold_011	752059	752060	HA_ChIP_1_peak_356	52.4616	SNOG_07604	+	318	scaffold_004	335701	335702	OE_ChIP_1_peak_291	16.4634	SNOG_02704	+	386	scaffold_004	160174	160553	OE_final_unique
scaffold_011	793791	793792	HA_ChIP_1_peak_357a	2.85174	SNOG_07628	+	-1550	scaffold_004	395420	395421	OE_ChIP_1_peak_292	169.73	SNOG_02734	-	-423	scaffold_004	201285	201833	OE_final_unique
scaffold_011	793791	793792	HA_ChIP_1_peak_357a	2.85174	SNOG_07629	+	2309	scaffold_004	395420	395421	OE_ChIP_1_peak_292	169.73	SNOG_02735	-	2582	scaffold_004	202716	203151	OE_final_unique
scaffold_011	793858	793859	HA_ChIP_1_peak_357b	2.92178	SNOG_07628	+	-1617	scaffold_004	409018	409019	OE_ChIP_1_peak_293a	10.2252	SNOG_02739	-	-691	scaffold_004	205172	205385	OE_final_unique
scaffold_011	793858	793859	HA_ChIP_1_peak_357b	2.92178	SNOG_07629	+	2242	scaffold_004	409018	409019	OE_ChIP_1_peak_293a	10.2252	SNOG_02743	+	2482	scaffold_004	239306	239642	OE_final_unique
scaffold_011	794013	794014	HA_ChIP_1_peak_357c	6.80209	SNOG_07628	+	-1772	scaffold_004	409662	409663	OE_ChIP_1_peak_293b	360.511	SNOG_02739	-	-1335	scaffold_004	291339	291661	OE_final_unique
scaffold_011	794013	794014	HA_ChIP_1_peak_357c	6.80209	SNOG_07629	+	2087	scaffold_004	409662	409663	OE_ChIP_1_peak_293b	360.511	SNOG_02743	+	1838	scaffold_004	321666	322179	OE_final_unique
scaffold_011	794230	794231	HA_ChIP_1_peak_357d	2.38459	SNOG_07628	+	-1989	scaffold_004	410181	410182	OE_ChIP_1_peak_293c	4.43537	SNOG_02739	-	-1854	scaffold_004	395223	395636	OE_final_unique
scaffold_011	794230	794231	HA_ChIP_1_peak_357d	2.38459	SNOG_07629	+	1870	scaffold_004	410181	410182	OE_ChIP_1_peak_293c	4.43537	SNOG_02743	+	1319	scaffold_004	441892	442293	OE_final_unique
scaffold_011	794241	794242	HA_ChIP_1_peak_357e	2.22633	SNOG_07628	+	-2000	scaffold_004	410605	410606	OE_ChIP_1_peak_293d	78.7596	SNOG_02739	-	-2278	scaffold_004	458772	459050	OE_final_unique
scaffold_011	794241	794242	HA_ChIP_1_peak_357e	2.22633	SNOG_07629	+	1859	scaffold_004	410605	410606	OE_ChIP_1_peak_293d	78.7596	SNOG_02743	+	895	scaffold_004	466191	467742	OE_final_unique
scaffold_011	888017	888018	HA_ChIP_1_peak_358a	5.54598	SNOG_07682	-	-1362	scaffold_004	442089	442090	OE_ChIP_1_peak_294	4.33788	SNOG_02757	-	-2111	scaffold_004	468675	468958	OE_final_unique
scaffold_011	888017	888018	HA_ChIP_1_peak_358a	5.54598	SNOG_07683	-	376	scaffold_004	442089	442090	OE_ChIP_1_peak_294	4.33788	SNOG_02759	+	851	scaffold_004	542197	542412	OE_final_unique
scaffold_011	888354	888355	HA_ChIP_1_peak_358b	4.84279	SNOG_07682	-	-1699	scaffold_004	447292	447293	OE_ChIP_1_peak_295	129.51	SNOG_02760	+	-1298	scaffold_004	545627	546609	OE_final_unique
scaffold_011	888354	888355	HA_ChIP_1_peak_358b	4.84279	SNOG_07683	-	39	scaffold_004	447292	447293	OE_ChIP_1_peak_295	129.51	SNOG_02761	-	493	scaffold_004	548941	549377	OE_final_unique
scaffold_011	889092	889093	HA_ChIP_1_peak_359	3.18057	SNOG_07683	-	-699	scaffold_004	458920	458921	OE_ChIP_1_peak_296	17.361	SNOG_02767	-	-1104	scaffold_004	556716	557073	OE_final_unique
scaffold_011	889092	889093	HA_ChIP_1_peak_359	3.18057	SNOG_30549	-	5397	scaffold_004	458920	458921	OE_ChIP_1_peak_296	17.361	SNOG_02768	-	2881	scaffold_004	629146	629648	OE_final_unique
scaffold_011	891469	891470	HA_ChIP_1_peak_360	6.3575	SNOG_07683	-	-3076	scaffold_004	466696	466697	OE_ChIP_1_peak_297a	50.7058	SNOG_02770	-	-601	scaffold_004	634641	635396	OE_final_unique
scaffold_011	891469	891470	HA_ChIP_1_peak_360	6.3575	SNOG_30549	-	3020	scaffold_004	466696	466697	OE_ChIP_1_peak_297a	50.7058	SNOG_02773	+	2366	scaffold_004	691907	692343	OE_final_unique
scaffold_011	940151	940152	HA_ChIP_1_peak_361	27.2059	SNOG_07710	+	-2177	scaffold_004	467219	467220	OE_ChIP_1_peak_297b	29.4841	SNOG_02770	-	-1124	scaffold_004	731578	731836	OE_final_unique
scaffold_011	940151	940152	HA_ChIP_1_peak_361	27.2059	SNOG_07712	+	493	scaffold_004	467219	467220	OE_ChIP_1_peak_297b	29.4841	SNOG_02773	+	1843	scaffold_004	750273	750814	OE_final_unique
scaffold_011	953303	953304	HA_ChIP_1_peak_362a	4.64588	SNOG_07716	+	-3131	scaffold_004	467604	467605	OE_ChIP_1_peak_297c	8.84328	SNOG_02770	-	-1509	scaffold_004	755861	756182	OE_final_unique
scaffold_011	953303	953304	HA_ChIP_1_peak_362a	4.64588	SNOG_07718	-	4411	scaffold_004	467604	467605	OE_ChIP_1_peak_297c	8.84328	SNOG_02773	+	1458	scaffold_004	757806	758216	OE_final_unique
scaffold_011	953444	953445	HA_ChIP_1_peak_362b	2.05718	SNOG_07716	+	-3272	scaffold_004	468826	468827	OE_ChIP_1_peak_298	15.8952	SNOG_02770	-	-2731	scaffold_004	920944	923874	OE_final_unique
scaffold_011	953444	953445	HA_ChIP_1_peak_362b	2.05718	SNOG_07718	-	4270	scaffold_004	468826	468827	OE_ChIP_1_peak_298	15.8952	SNOG_02773	+	236	scaffold_004	946245	946468	OE_final_unique
scaffold_011	959051	959052	HA_ChIP_1_peak_363	9.57473	SNOG_07718	-	-1337	scaffold_004	542299	542300	OE_ChIP_1_peak_299	6.23522	SNOG_02810	-	-477	scaffold_004	963216	963453	OE_final_unique
scaffold_011	959051	959052	HA_ChIP_1_peak_363	9.57473	SNOG_07723	-	9487	scaffold_004	542299	542300	OE_ChIP_1_peak_299	6.23522	SNOG_30195	-	3245	scaffold_004	1020481	1020856	OE_final_unique
scaffold_011	984629	984630	HA_ChIP_1_peak_364	392.606	SNOG_07731	+	-514	scaffold_004	543645	543646	OE_ChIP_1_peak_300a	136.572	SNOG_02810	-	-1823	scaffold_004	1026410	1026659	OE_final_unique
scaffold_011	984629	984630	HA_ChIP_1_peak_364	392.606	SNOG_07733	+	1306	scaffold_004	543645	543646	OE_ChIP_1_peak_300a	136.572	SNOG_30195	-	1899	scaffold_004	1114140	1114404	OE_final_unique
scaffold_011	985483	985484	HA_ChIP_1_peak_365	37.7933	SNOG_07731	+	-1368	scaffold_004	544216	544217	OE_ChIP_1_peak_300b	47.2723	SNOG_02810	-	-2394	scaffold_004	1114646	1114861	OE_final_unique
scaffold_011	985483	985484	HA_ChIP_1_peak_365	37.7933	SNOG_07733	+	452	scaffold_004	544216	544217	OE_ChIP_1_peak_300b	47.2723	SNOG_30195	-	1328	scaffold_004	1115278	1115658	OE_final_unique
scaffold_011	1004688	1004689	HA_ChIP_1_peak_366	6.1966	SNOG_07743	-	-1394	scaffold_004	545801	545802	OE_ChIP_1_peak_301a	60.2156	SNOG_02812	-	2957	scaffold_004	1167507	1167828	OE_final_unique
scaffold_011	1004688	1004689	HA_ChIP_1_peak_366	6.1966	SNOG_07744	-	3256	scaffold_004	545801	545802	OE_ChIP_1_peak_301a	60.2156	SNOG_30195	-	-257	scaffold_004	1171626	1172239	OE_final_unique
scaffold_011	1043017	1043018	HA_ChIP_1_peak_368	3.42805	SNOG_07759	+	-3271	scaffold_004	546109	546110	OE_ChIP_1_peak_301b	19.3809	SNOG_02812	-	2649	scaffold_004	1187266	1187747	OE_final_unique
scaffold_011	1043017	1043018	HA_ChIP_1_peak_368	3.42805	SNOG_07760	-	1224	scaffold_004	546109	546110	OE_ChIP_1_peak_301b	19.3809	SNOG_30195	-	-565	scaffold_004	1269335	1269650	OE_final_unique
scaffold_012	169337	169338	HA_ChIP_1_peak_370	57.1025	SNOG_07947	-	-699	scaffold_004	549158	549159	OE_ChIP_1_peak_302	425.259	SNOG_02812	-	-400	scaffold_004	1275608	1276384	OE_final_unique
scaffold_012	169337	169338	HA_ChIP_1_peak_370	57.1025	SNOG_07950	+	6871	scaffold_004	549158	549159	OE_ChIP_1_peak_302	425.259	SNOG_02813	+	473	scaffold_004	1373840	1374388	OE_final_unique
scaffold_012	175410	175411	HA_ChIP_1_peak_371	4.57605	SNOG_07947	-	-6772	scaffold_004	556901	556902	OE_ChIP_1_peak_303	100.837	SNOG_02816	-	-248	scaffold_004	1392940	1393513	OE_final_unique
scaffold_012	175410	175411	HA_ChIP_1_peak_371	4.57605	SNOG_07950	+	798	scaffold_004	556901	556902	OE_ChIP_1_peak_303	100.837	SNOG_02817	-	833	scaffold_004	1440225	1440690	OE_final_unique
scaffold_012	271740	271741	HA_ChIP_1_peak_372	24.0088	SNOG_08010	-	-769	scaffold_004	629251	629252	OE_ChIP_1_peak_304a	3.86828	SNOG_02861	+	2217	scaffold_004	1466444	1466722	OE_final_unique
scaffold_012	271740	271741	HA_ChIP_1_peak_372	24.0088	SNOG_08011	-	3013	scaffold_004	629251	629252	OE_ChIP_1_peak_304a	3.86828	SNOG_30202	+	-636	scaffold_004	1480361	1480944	OE_final_unique
scaffold_012	275422	275423	HA_ChIP_1_peak_373	16.8451	SNOG_08011	-	-669	scaffold_004	629508	629509	OE_ChIP_1_peak_304b	5.65896	SNOG_02861	+	1960	scaffold_004	1501005	1501851	OE_final_unique
scaffold_012	275422	275423	HA_ChIP_1_peak_373	16.8451	SNOG_08012	+	451	scaffold_004	629508	629509	OE_ChIP_1_peak_304b	5.65896	SNOG_30202	+	-893	scaffold_004	1505475	1505923	OE_final_unique
scaffold_012	278310	278311	HA_ChIP_1_peak_374a	2.7513	SNOG_08012	+	-2437	scaffold_004	630837	630838	OE_ChIP_1_peak_305	31.0732	SNOG_02861	+	631	scaffold_004	1543560	1543950	OE_final_unique
scaffold_012	278310	278311	HA_ChIP_1_peak_374a	2.7513	SNOG_08013	-	2722	scaffold_004	630837	630838	OE_ChIP_1_peak_305	31.0732	SNOG_30202	+	-2222	scaffold_004	1582850	1583328	OE_final_unique
scaffold_012	278608	278609	HA_ChIP_1_peak_374b	50.8516	SNOG_08012	+	-2735	scaffold_004	634717	634718	OE_ChIP_1_peak_306a	5.74101	SNOG_02861	+	-3249	scaffold_005	7307	7568	OE_final_unique
scaffold_012	278608	278609	HA_ChIP_1_peak_374b	50.8516	SNOG_08013	-	2424	scaffold_004	634717	634718	OE_ChIP_1_peak_306a	5.74101	SNOG_02862	-	934	scaffold_005	8051	8267	OE_final_unique
scaffold_012	327086	327087	HA_ChIP_1_peak_375	10.2765	SNOG_08037	+	-508	scaffold_004	635154	635155	OE_ChIP_1_peak_306b	101.315	SNOG_02861	+	-3686	scaffold_005	250096	250388	OE_final_unique
scaffold_012	327086	327087	HA_ChIP_1_peak_375	10.2765	SNOG_08038	-	3402	scaffold_004	635154	635155	OE_ChIP_1_peak_306b	101.315	SNOG_02862	-	497	scaffold_005	266889	267154	OE_final_unique
scaffold_012	342519	342520	HA_ChIP_1_peak_376	174.014	SNOG_08045	-	-1313	scaffold_004	692330	692331	OE_ChIP_1_peak_307	5.52647	SNOG_02892	-	-200	scaffold_005	384934	385267	OE_final_unique
scaffold_012	342519	342520	HA_ChIP_1_peak_376	174.014	SNOG_08046	-	1982	scaffold_004	692330	692331	OE_ChIP_1_peak_307	5.52647	SNOG_02893	-	2791	scaffold_005	411714	412332	OE_final_unique
scaffold_012	502295	502296	HA_ChIP_1_peak_378a	68.7841	SNOG_08125	-	-4413	scaffold_004	731698	731699	OE_ChIP_1_peak_308	21.6816	SNOG_02911	-	3747	scaffold_005	436051	436597	OE_final_unique
scaffold_012	502295	502296	HA_ChIP_1_peak_378a	68.7841	SNOG_08128	+	2594	scaffold_004	731698	731699	OE_ChIP_1_peak_308	21.6816	SNOG_20030	-	-203	scaffold_005	437074	437711	OE_final_unique
scaffold_012	502582	502583	HA_ChIP_1_peak_378b	27.2069	SNOG_08125	-	-4700	scaffold_004	750639	750640	OE_ChIP_1_peak_309	97.8153	SNOG_02917	-	-979	scaffold_005	471515	471807	OE_final_unique
scaffold_012	502582	502583	HA_ChIP_1_peak_378b	27.2069	SNOG_08128	+	2307	scaffold_004	750639	750640	OE_ChIP_1_peak_309	97.8153	SNOG_02918	-	1973	scaffold_005	486739	487632	OE_final_unique
scaffold_012	503416	503417	HA_ChIP_1_peak_379	2.90423	SNOG_08125	-	-5534	scaffold_004	756022	756023	OE_ChIP_1_peak_310	28.5675	SNOG_02919	+	-1346	scaffold_005	518772	519627	OE_final_unique
scaffold_012	503416	503417	HA_ChIP_1_peak_379	2.90423	SNOG_08128	+	1473	scaffold_004	756022	756023	OE_ChIP_1_peak_310	28.5675	SNOG_02920	-	1548	scaffold_005	539041	539511	OE_final_unique
scaffold_012	504304	504305	HA_ChIP_1_peak_380	24.4736	SNOG_08125	-	-6422	scaffold_004	757933	757934	OE_ChIP_1_peak_311	19.3391	SNOG_02920	-	-363	scaffold_005	560243	560826	OE_final_unique
scaffold_012	504304	504305	HA_ChIP_1_peak_380	24.4736	SNOG_08128	+	585	scaffold_004	757933	757934	OE_ChIP_1_peak_311	19.3391	SNOG_02921	-	4053	scaffold_005	564888	565472	OE_final_unique
scaffold_012	507182	507183	HA_ChIP_1_peak_381	26.4697	SNOG_08128	+	-2293	scaffold_004	921137	921138	OE_ChIP_1_peak_312a	9.02875	SNOG_03009	-	-2599	scaffold_005	584128	584348	OE_final_unique
scaffold_012	507182	507183	HA_ChIP_1_peak_381	26.4697	SNOG_08130	-	6888	scaffold_004	921137	921138	OE_ChIP_1_peak_312a	9.02875	SNOG_03011	-	55	scaffold_005	620536	620866	OE_final_unique
scaffold_012	636665	636666	HA_ChIP_1_peak_383	28.3231	SNOG_08192	-	-828	scaffold_004	923202	923203	OE_ChIP_1_peak_312f	5.81935	SNOG_03011	-	-2010	scaffold_005	648392	648926	OE_final_unique
scaffold_012	636665	636666	HA_ChIP_1_peak_383	28.3231	SNOG_08193	+	406	scaffold_004	923202	923203	OE_ChIP_1_peak_312f	5.81935	SNOG_30224	-	1681	scaffold_005	673137	673364	OE_final_unique
scaffold_012	646396	646397	HA_ChIP_1_peak_384	47.7333	SNOG_08196	-	-633	scaffold_004	923695	923696	OE_ChIP_1_peak_312g	74.9306	SNOG_03011	-	-2503	scaffold_005	730740	730990	OE_final_unique
scaffold_012	646396	646397	HA_ChIP_1_peak_384	47.7333	SNOG_08199	+	873	scaffold_004	923695	923696	OE_ChIP_1_peak_312g	74.9306	SNOG_30224	-	1188	scaffold_005	786982	787398	OE_final_unique
scaffold_012	648803	648804	HA_ChIP_1_peak_385	4.14528	SNOG_08199	+	-1534	scaffold_004	924394	924395	OE_ChIP_1_peak_313	9.97875	SNOG_03011	-	-3202	scaffold_005	797224	797480	OE_final_unique
scaffold_012	648803	648804	HA_ChIP_1_peak_385	4.14528	SNOG_08200	+	361	scaffold_004	924394	924395	OE_ChIP_1_peak_313	9.97875	SNOG_30224	-	489	scaffold_005	809464	809852	OE_final_unique
scaffold_012	694321	694322	HA_ChIP_1_peak_386	12.4718	SNOG_08221	-	-501	scaffold_004	946349	946350	OE_ChIP_1_peak_314	5.4804	SNOG_03020	-	-5379	scaffold_005	810271	811119	OE_final_unique
scaffold_012	694321	694322	HA_ChIP_1_peak_386	12.4718	SNOG_08222	-	4675	scaffold_004	946349	946350	OE_ChIP_1_peak_314	5.4804	SNOG_03024	-	3030	scaffold_005	890940	891263	OE_final_unique
scaffold_012	706928	706929	HA_ChIP_1_peak_388	10.7835	SNOG_08226	-	-135	scaffold_004	963339	963340	OE_ChIP_1_peak_316	17.2956	SNOG_03031	-	-321	scaffold_005	961701	962328	OE_final_unique
scaffold_012	706928	706929	HA_ChIP_1_peak_388	10.7835	SNOG_08227	-	1184	scaffold_004	963339	963340	OE_ChIP_1_peak_316	17.2956	SNOG_03032	-	1480	scaffold_005	1018417	1018725	OE_final_unique
scaffold_012	765292	765293	HA_ChIP_1_peak_390	9.66047	SNOG_30577	-	-1626	scaffold_004	1020712	1020713	OE_ChIP_1_peak_317	7.12058	SNOG_03053	+	-955	scaffold_005	1022337	1022576	OE_final_unique
scaffold_012	765292	765293	HA_ChIP_1_peak_390	9.66047	SNOG_30578	+	618	scaffold_004	1020712	1020713	OE_ChIP_1_peak_317	7.12058	SNOG_03054	-	336	scaffold_005	1022996	1023548	OE_final_unique
scaffold_012	817737	817738	HA_ChIP_1_peak_391a	3.01099	SNOG_08280	-	173	scaffold_004	1026529	1026530	OE_ChIP_1_peak_318	7.78803	SNOG_03056	+	-1992	scaffold_005	1024019	1024564	OE_final_unique
scaffold_012	817737	817738	HA_ChIP_1_peak_391a	3.01099	SNOG_30581	+	-2339	scaffold_004	1026529	1026530	OE_ChIP_1_peak_318	7.78803	SNOG_03058	+	253	scaffold_005	1181272	1181637	OE_final_unique
scaffold_012	817895	817896	HA_ChIP_1_peak_391b	2.55609	SNOG_08280	-	15	scaffold_004	1037578	1037579	OE_ChIP_1_peak_319a	28.2677	SNOG_03067	-	6628	scaffold_005	1245595	1246064	OE_final_unique
scaffold_012	817895	817896	HA_ChIP_1_peak_391b	2.55609	SNOG_30581	+	-2497	scaffold_004	1037578	1037579	OE_ChIP_1_peak_319a	28.2677	SNOG_30228	+	-183	scaffold_005	1254037	1254378	OE_final_unique
scaffold_012	818253	818254	HA_ChIP_1_peak_391c	12.5206	SNOG_08280	-	-343	scaffold_004	1037973	1037974	OE_ChIP_1_peak_319b	89.3204	SNOG_03067	-	6233	scaffold_006	51874	52186	OE_final_unique
scaffold_012	818253	818254	HA_ChIP_1_peak_391c	12.5206	SNOG_08281	-	2668	scaffold_004	1037973	1037974	OE_ChIP_1_peak_319b	89.3204	SNOG_30228	+	-578	scaffold_006	75403	75724	OE_final_unique
scaffold_012	823739	823740	HA_ChIP_1_peak_392a	22.726	SNOG_08282	-	-301	scaffold_004	1039038	1039039	OE_ChIP_1_peak_319c	371.831	SNOG_03067	-	5168	scaffold_006	200723	201013	OE_final_unique
scaffold_012	823739	823740	HA_ChIP_1_peak_392a	22.726	SNOG_30582	+	638	scaffold_004	1039038	1039039	OE_ChIP_1_peak_319c	371.831	SNOG_30228	+	-1643	scaffold_006	218523	218917	OE_final_unique
scaffold_012	824151	824152	HA_ChIP_1_peak_392b	7.98224	SNOG_08282	-	-713	scaffold_004	1040017	1040018	OE_ChIP_1_peak_319d	106.291	SNOG_03067	-	4189	scaffold_006	301530	303622	OE_final_unique
scaffold_012	824151	824152	HA_ChIP_1_peak_392b	7.98224	SNOG_30582	+	226	scaffold_004	1040017	1040018	OE_ChIP_1_peak_319d	106.291	SNOG_30228	+	-2622	scaffold_006	339700	340029	OE_final_unique
scaffold_012	997612	997613	HA_ChIP_1_peak_395	10.0576	SNOG_08360	-	-324	scaffold_004	1045093	1045094	OE_ChIP_1_peak_320a	16.1161	SNOG_03067	-	-887	scaffold_006	345453	345771	OE_final_unique
scaffold_012	997612	997613	HA_ChIP_1_peak_395	10.0576	SNOG_08362	-	3636	scaffold_004	1045093	1045094	OE_ChIP_1_peak_320a	16.1161	SNOG_03069	+	2383	scaffold_006	353918	354150	OE_final_unique
scaffold_012	1001419	1001420	HA_ChIP_1_peak_396a	19.2246	SNOG_08362	-	-171	scaffold_004	1045871	1045872	OE_ChIP_1_peak_320b	21.0162	SNOG_03067	-	-1665	scaffold_006	355391	355719	OE_final_unique
scaffold_012	1001419	1001420	HA_ChIP_1_peak_396a	19.2246	SNOG_08363	-	1824	scaffold_004	1045871	1045872	OE_ChIP_1_peak_320b	21.0162	SNOG_03069	+	1605	scaffold_006	358504	358811	OE_final_unique
scaffold_012	1001864	1001865	HA_ChIP_1_peak_396b	110.148	SNOG_08362	-	-616	scaffold_004	1046321	1046322	OE_ChIP_1_peak_320c	454.979	SNOG_03067	-	-2115	scaffold_006	369370	370270	OE_final_unique
scaffold_012	1001864	1001865	HA_ChIP_1_peak_396b	110.148	SNOG_08363	-	1379	scaffold_004	1046321	1046322	OE_ChIP_1_peak_320c	454.979	SNOG_03069	+	1155	scaffold_006	397021	397721	OE_final_unique
scaffold_012	1005190	1005191	HA_ChIP_1_peak_397	4.61656	SNOG_08363	-	-1947	scaffold_004	1114264	1114265	OE_ChIP_1_peak_321	12.1794	SNOG_03100	+	-2645	scaffold_006	428914	430018	OE_final_unique
scaffold_012	1005190	1005191	HA_ChIP_1_peak_397	4.61656	SNOG_08367	-	7475	scaffold_004	1114264	1114265	OE_ChIP_1_peak_321	12.1794	SNOG_03102	+	2449	scaffold_006	434440	434843	OE_final_unique
scaffold_012	1005804	1005805	HA_ChIP_1_peak_398	21.9382	SNOG_08363	-	-2561	scaffold_004	1114756	1114757	OE_ChIP_1_peak_322	7.33705	SNOG_03100	+	-3137	scaffold_006	585718	586161	OE_final_unique
scaffold_012	1005804	1005805	HA_ChIP_1_peak_398	21.9382	SNOG_08367	-	6861	scaffold_004	1114756	1114757	OE_ChIP_1_peak_322	7.33705	SNOG_03102	+	1957	scaffold_006	586530	586829	OE_final_unique
scaffold_012	1006321	1006322	HA_ChIP_1_peak_399	20.4361	SNOG_08363	-	-3078	scaffold_004	1115374	1115375	OE_ChIP_1_peak_323	3.50571	SNOG_03100	+	-3755	scaffold_006	588171	588819	OE_final_unique
scaffold_012	1006321	1006322	HA_ChIP_1_peak_399	20.4361	SNOG_08367	-	6344	scaffold_004	1115374	1115375	OE_ChIP_1_peak_323	3.50571	SNOG_03102	+	1339	scaffold_006	591478	591711	OE_final_unique
scaffold_012	1032996	1032997	HA_ChIP_1_peak_400	15.0862	SNOG_08377	+	-4752	scaffold_004	1167689	1167690	OE_ChIP_1_peak_324	3.99032	SNOG_03123	-	-486	scaffold_006	632119	632545	OE_final_unique
scaffold_012	1032996	1032997	HA_ChIP_1_peak_400	15.0862	SNOG_08378	-	2755	scaffold_004	1167689	1167690	OE_ChIP_1_peak_324	3.99032	SNOG_03124	+	895	scaffold_006	632764	633219	OE_final_unique
scaffold_012	1033948	1033949	HA_ChIP_1_peak_401a	57.9599	SNOG_08377	+	-5704	scaffold_004	1171735	1171736	OE_ChIP_1_peak_325	7.77786	SNOG_03124	+	-3151	scaffold_006	688477	688815	OE_final_unique
scaffold_012	1033948	1033949	HA_ChIP_1_peak_401a	57.9599	SNOG_08378	-	1803	scaffold_004	1171735	1171736	OE_ChIP_1_peak_325	7.77786	SNOG_03125	+	370	scaffold_006	827922	828230	OE_final_unique
scaffold_012	1034600	1034601	HA_ChIP_1_peak_401b	50.7702	SNOG_08377	+	-6356	scaffold_004	1187556	1187557	OE_ChIP_1_peak_326	13.2125	SNOG_03133	+	343	scaffold_006	832247	832689	OE_final_unique
scaffold_012	1034600	1034601	HA_ChIP_1_peak_401b	50.7702	SNOG_08378	-	1151	scaffold_004	1187556	1187557	OE_ChIP_1_peak_326	13.2125	SNOG_30234	-	-347	scaffold_006	832925	833362	OE_final_unique
scaffold_012	1036199	1036200	HA_ChIP_1_peak_402	6.75048	SNOG_08378	-	-448	scaffold_004	1218289	1218290	OE_ChIP_1_peak_327	3.70296	SNOG_03148	+	-3180	scaffold_006	838117	838466	OE_final_unique
scaffold_012	1036199	1036200	HA_ChIP_1_peak_402	6.75048	SNOG_08379	-	4866	scaffold_004	1218289	1218290	OE_ChIP_1_peak_327	3.70296	SNOG_03149	-	1424	scaffold_006	883604	883852	OE_final_unique
scaffold_012	1037569	1037570	HA_ChIP_1_peak_403	5.88781	SNOG_08378	-	-1818	scaffold_004	1269485	1269486	OE_ChIP_1_peak_329	50.7093	SNOG_03172	-	-1148	scaffold_006	1013089	1013324	OE_final_unique
scaffold_012	1037569	1037570	HA_ChIP_1_peak_403	5.88781	SNOG_08379	-	3496	scaffold_004	1269485	1269486	OE_ChIP_1_peak_329	50.7093	SNOG_03173	+	923	scaffold_006	1050276	1050538	OE_final_unique
scaffold_012	1091082	1091083	HA_ChIP_1_peak_405	34.387	SNOG_08404	-	-277	scaffold_004	1273166	1273167	OE_ChIP_1_peak_330	214.606	SNOG_03173	+	-2758	scaffold_006	1064044	1064294	OE_final_unique
scaffold_012	1091082	1091083	HA_ChIP_1_peak_405	34.387	SNOG_08405	-	1282	scaffold_004	1273166	1273167	OE_ChIP_1_peak_330	214.606	SNOG_03174	+	300	scaffold_006	1089839	1090506	OE_final_unique
scaffold_012	1125745	1125746	HA_ChIP_1_peak_406	8.55526	SNOG_08418	-	-1001	scaffold_004	1275865	1275866	OE_ChIP_1_peak_331a	2.19754	SNOG_03175	+	-1451	scaffold_006	1094729	1095009	OE_final_unique
scaffold_012	1125745	1125746	HA_ChIP_1_peak_406	8.55526	SNOG_08419	+	295	scaffold_004	1275865	1275866	OE_ChIP_1_peak_331a	2.19754	SNOG_03176	+	510	scaffold_006	1138459	1139077	OE_final_unique
scaffold_012	1145337	1145338	HA_ChIP_1_peak_407a	10.4548	SNOG_08429	-	-203	scaffold_004	1276193	1276194	OE_ChIP_1_peak_331b	20.0581	SNOG_03175	+	-1779	scaffold_006	1139812	1140410	OE_final_unique
scaffold_012	1145337	1145338	HA_ChIP_1_peak_407a	10.4548	SNOG_08431	+	588	scaffold_004	1276193	1276194	OE_ChIP_1_peak_331b	20.0581	SNOG_03176	+	182	scaffold_006	1173179	1174246	OE_final_unique
scaffold_012	1145600	1145601	HA_ChIP_1_peak_407b	7.70334	SNOG_08429	-	-466	scaffold_004	1374152	1374153	OE_ChIP_1_peak_332	181.261	SNOG_03219	-	-1904	scaffold_006	1260926	1261241	OE_final_unique
scaffold_012	1145600	1145601	HA_ChIP_1_peak_407b	7.70334	SNOG_08431	+	325	scaffold_004	1374152	1374153	OE_ChIP_1_peak_332	181.261	SNOG_03220	+	541	scaffold_006	1281969	1282281	OE_final_unique
scaffold_012	1164191	1164192	HA_ChIP_1_peak_408	11.8896	SNOG_08439	-	-437	scaffold_004	1393143	1393144	OE_ChIP_1_peak_333a	2.01526	SNOG_03231	-	-578	scaffold_006	1332587	1332880	OE_final_unique
scaffold_012	1164191	1164192	HA_ChIP_1_peak_408	11.8896	SNOG_08440	-	2675	scaffold_004	1393143	1393144	OE_ChIP_1_peak_333a	2.01526	SNOG_03232	+	1521	scaffold_006	1410611	1410978	OE_final_unique
scaffold_012	1214148	1214149	HA_ChIP_1_peak_409	4.17555	SNOG_08459	-	-99	scaffold_004	1393224	1393225	OE_ChIP_1_peak_333b	2.78292	SNOG_03231	-	-659	scaffold_006	1417172	1417457	OE_final_unique
scaffold_012	1214148	1214149	HA_ChIP_1_peak_409	4.17555	SNOG_08460	+	1432	scaffold_004	1393224	1393225	OE_ChIP_1_peak_333b	2.78292	SNOG_03232	+	1440	scaffold_006	1446594	1447003	OE_final_unique
scaffold_012	1224163	1224164	HA_ChIP_1_peak_410	3.63769	SNOG_08462	-	-2147	scaffold_004	1393377	1393378	OE_ChIP_1_peak_333c	2.99527	SNOG_03231	-	-812	scaffold_007	59289	59620	OE_final_unique
scaffold_012	1224163	1224164	HA_ChIP_1_peak_410	3.63769	SNOG_08464	+	297	scaffold_004	1393377	1393378	OE_ChIP_1_peak_333c	2.99527	SNOG_03232	+	1287	scaffold_007	67020	67365	OE_final_unique
scaffold_012	1226234	1226235	HA_ChIP_1_peak_411	13.3168	SNOG_08464	+	-1774	scaffold_004	1439611	1439612	OE_ChIP_1_peak_334	223.723	SNOG_03252	+	2138	scaffold_007	68030	68251	OE_final_unique
scaffold_012	1226234	1226235	HA_ChIP_1_peak_411	13.3168	SNOG_08466	-	3569	scaffold_004	1439611	1439612	OE_ChIP_1_peak_334	223.723	SNOG_30247	+	-3766	scaffold_007	95882	96169	OE_final_unique
scaffold_013	19382	19383	HA_ChIP_1_peak_412	4.75892	SNOG_08476	-	-556	scaffold_004	1440318	1440319	OE_ChIP_1_peak_335a	2.38356	SNOG_03252	+	1431	scaffold_007	116502	117493	OE_final_unique
scaffold_013	19382	19383	HA_ChIP_1_peak_412	4.75892	SNOG_08478	+	906	scaffold_004	1440318	1440319	OE_ChIP_1_peak_335a	2.38356	SNOG_30247	+	-4473	scaffold_007	167292	167649	OE_final_unique
scaffold_013	70505	70506	HA_ChIP_1_peak_413	21.4454	SNOG_08501	-	-1887	scaffold_004	1440493	1440494	OE_ChIP_1_peak_335b	2.01866	SNOG_03252	+	1256	scaffold_007	250725	251004	OE_final_unique
scaffold_013	70505	70506	HA_ChIP_1_peak_413	21.4454	SNOG_20100	+	1293	scaffold_004	1440493	1440494	OE_ChIP_1_peak_335b	2.01866	SNOG_30247	+	-4648	scaffold_007	271829	272211	OE_final_unique
scaffold_013	141576	141577	HA_ChIP_1_peak_415	48.9005	SNOG_08528	+	-2860	scaffold_004	1440634	1440635	OE_ChIP_1_peak_335c	2.76627	SNOG_03252	+	1115	scaffold_007	368066	368307	OE_final_unique
scaffold_013	141576	141577	HA_ChIP_1_peak_415	48.9005	SNOG_08529	+	357	scaffold_004	1440634	1440635	OE_ChIP_1_peak_335c	2.76627	SNOG_30247	+	-4789	scaffold_007	381711	382139	OE_final_unique
scaffold_013	209742	209743	HA_ChIP_1_peak_417	12.3745	SNOG_08565	+	294	scaffold_004	1441424	1441425	OE_ChIP_1_peak_336	48.5234	SNOG_03252	+	325	scaffold_007	436414	436723	OE_final_unique
scaffold_013	209742	209743	HA_ChIP_1_peak_417	12.3745	SNOG_30605	+	-7288	scaffold_004	1441424	1441425	OE_ChIP_1_peak_336	48.5234	SNOG_30247	+	-5579	scaffold_007	439406	439685	OE_final_unique
scaffold_013	314961	314962	HA_ChIP_1_peak_418	8.73762	SNOG_08618	+	-1763	scaffold_004	1443295	1443296	OE_ChIP_1_peak_337a	40.7661	SNOG_03252	+	-1546	scaffold_007	483432	483806	OE_final_unique
scaffold_013	314961	314962	HA_ChIP_1_peak_418	8.73762	SNOG_08620	+	1268	scaffold_004	1443295	1443296	OE_ChIP_1_peak_337a	40.7661	SNOG_03253	-	807	scaffold_007	543018	543412	OE_final_unique
scaffold_013	426076	426077	HA_ChIP_1_peak_419	2.13511	SNOG_08674	+	-3716	scaffold_004	1443695	1443696	OE_ChIP_1_peak_337b	10.6989	SNOG_03252	+	-1946	scaffold_007	550524	550747	OE_final_unique
scaffold_013	426076	426077	HA_ChIP_1_peak_419	2.13511	SNOG_08675	+	672	scaffold_004	1443695	1443696	OE_ChIP_1_peak_337b	10.6989	SNOG_03253	-	407	scaffold_007	558874	559153	OE_final_unique
scaffold_013	642902	642903	HA_ChIP_1_peak_421	24.5747	SNOG_08780	+	-1420	scaffold_004	1444077	1444078	OE_ChIP_1_peak_337c	8.2138	SNOG_03252	+	-2328	scaffold_007	561379	561681	OE_final_unique
scaffold_013	642902	642903	HA_ChIP_1_peak_421	24.5747	SNOG_08781	+	355	scaffold_004	1444077	1444078	OE_ChIP_1_peak_337c	8.2138	SNOG_03253	-	25	scaffold_007	577003	578122	OE_final_unique
scaffold_013	803223	803224	HA_ChIP_1_peak_422	60.5748	SNOG_08859	-	-598	scaffold_004	1445540	1445541	OE_ChIP_1_peak_338	47.8174	SNOG_03253	-	-1438	scaffold_007	581397	581613	OE_final_unique
scaffold_013	803223	803224	HA_ChIP_1_peak_422	60.5748	SNOG_08860	-	1007	scaffold_004	1445540	1445541	OE_ChIP_1_peak_338	47.8174	SNOG_30248	-	37	scaffold_007	672896	673152	OE_final_unique
scaffold_014	11411	11412	HA_ChIP_1_peak_423a	83.3773	SNOG_08981	-	-184	scaffold_004	1466584	1466585	OE_ChIP_1_peak_339	36.5714	SNOG_03263	-	-1905	scaffold_007	729236	729709	OE_final_unique
scaffold_014	11411	11412	HA_ChIP_1_peak_423a	83.3773	SNOG_08982	+	1151	scaffold_004	1466584	1466585	OE_ChIP_1_peak_339	36.5714	SNOG_03264	-	600	scaffold_007	739882	740174	OE_final_unique
scaffold_014	11979	11980	HA_ChIP_1_peak_423b	325.939	SNOG_08981	-	-752	scaffold_004	1467405	1467406	OE_ChIP_1_peak_340	265.601	SNOG_03264	-	-221	scaffold_007	743028	743335	OE_final_unique
scaffold_014	11979	11980	HA_ChIP_1_peak_423b	325.939	SNOG_08982	+	583	scaffold_004	1467405	1467406	OE_ChIP_1_peak_340	265.601	SNOG_03265	+	510	scaffold_007	768936	769699	OE_final_unique
scaffold_014	62662	62663	HA_ChIP_1_peak_424	21.3214	SNOG_09004	+	-8804	scaffold_004	1480749	1480750	OE_ChIP_1_peak_341	34.5189	SNOG_03268	-	-681	scaffold_007	772051	772494	OE_final_unique
scaffold_014	62662	62663	HA_ChIP_1_peak_424	21.3214	SNOG_09006	-	145	scaffold_004	1480749	1480750	OE_ChIP_1_peak_341	34.5189	SNOG_03269	-	1488	scaffold_007	848978	849342	OE_final_unique
scaffold_014	125602	125603	HA_ChIP_1_peak_425	5.41881	SNOG_09038	-	-684	scaffold_004	1501195	1501196	OE_ChIP_1_peak_342a	25.3127	SNOG_03279	-	-2397	scaffold_007	921697	922110	OE_final_unique
scaffold_014	125602	125603	HA_ChIP_1_peak_425	5.41881	SNOG_09039	-	3351	scaffold_004	1501195	1501196	OE_ChIP_1_peak_342a	25.3127	SNOG_03282	+	841	scaffold_007	974271	974921	OE_final_unique
scaffold_014	260492	260493	HA_ChIP_1_peak_426a	13.9551	SNOG_09095	+	-1546	scaffold_004	1501653	1501654	OE_ChIP_1_peak_342b	3.36958	SNOG_03279	-	-2855	scaffold_007	1116244	1116576	OE_final_unique
scaffold_014	260492	260493	HA_ChIP_1_peak_426a	13.9551	SNOG_09097	+	813	scaffold_004	1501653	1501654	OE_ChIP_1_peak_342b	3.36958	SNOG_03282	+	383	scaffold_007	1149721	1150017	OE_final_unique
scaffold_014	260822	260823	HA_ChIP_1_peak_426b	7.3918	SNOG_09095	+	-1876	scaffold_004	1505690	1505691	OE_ChIP_1_peak_343	205.643	SNOG_03282	+	-3654	scaffold_007	1215031	1215430	OE_final_unique
scaffold_014	260822	260823	HA_ChIP_1_peak_426b	7.3918	SNOG_09097	+	483	scaffold_004	1505690	1505691	OE_ChIP_1_peak_343	205.643	SNOG_03283	-	44	scaffold_007	1215947	1216291	OE_final_unique
scaffold_014	372883	372884	HA_ChIP_1_peak_428a	8.30339	SNOG_09147	-	-2007	scaffold_004	1543760	1543761	OE_ChIP_1_peak_344	90.841	SNOG_03301	-	-332	scaffold_007	1217965	1218263	OE_final_unique
scaffold_014	372883	372884	HA_ChIP_1_peak_428a	8.30339	SNOG_09148	-	2064	scaffold_004	1543760	1543761	OE_ChIP_1_peak_344	90.841	SNOG_03302	-	2432	scaffold_007	1242193	1242471	OE_final_unique
scaffold_014	373331	373332	HA_ChIP_1_peak_428b	10.7192	SNOG_09147	-	-2455	scaffold_004	1582923	1582924	OE_ChIP_1_peak_345a	2.40256	SNOG_03318	-	-712	scaffold_007	1265200	1266107	OE_final_unique
scaffold_014	373331	373332	HA_ChIP_1_peak_428b	10.7192	SNOG_09148	-	1616	scaffold_004	1582923	1582924	OE_ChIP_1_peak_345a	2.40256	SNOG_03319	-	469	scaffold_007	1270499	1270945	OE_final_unique
scaffold_014	394907	394908	HA_ChIP_1_peak_429a	56.915	SNOG_09159	+	-1083	scaffold_004	1583231	1583232	OE_ChIP_1_peak_345b	4.54121	SNOG_03318	-	-1020	scaffold_007	1322111	1322374	OE_final_unique
scaffold_014	394907	394908	HA_ChIP_1_peak_429a	56.915	SNOG_09160	+	3618	scaffold_004	1583231	1583232	OE_ChIP_1_peak_345b	4.54121	SNOG_03319	-	161	scaffold_007	1337206	1337537	OE_final_unique
scaffold_014	395553	395554	HA_ChIP_1_peak_429b	49.6794	SNOG_09159	+	-1729	scaffold_004	1590294	1590295	OE_ChIP_1_peak_347	31.2922	SNOG_03326	+	1673	scaffold_007	1377630	1378041	OE_final_unique
scaffold_014	395553	395554	HA_ChIP_1_peak_429b	49.6794	SNOG_09160	+	2972	scaffold_004	1590294	1590295	OE_ChIP_1_peak_347	31.2922	SNOG_30253	-	-51	scaffold_007	1378335	1379513	OE_final_unique
scaffold_014	405131	405132	HA_ChIP_1_peak_430	7.57214	SNOG_09163	+	-2134	scaffold_005	7434	7435	OE_ChIP_1_peak_348	12.9119	SNOG_03328	-	-26	scaffold_007	1379744	1380104	OE_final_unique
scaffold_014	405131	405132	HA_ChIP_1_peak_430	7.57214	SNOG_30643	-	2764	scaffold_005	7434	7435	OE_ChIP_1_peak_348	12.9119	SNOG_03329	+	1675	scaffold_007	1383100	1383515	OE_final_unique
scaffold_014	411594	411595	HA_ChIP_1_peak_431	6.48419	SNOG_30645	+	-1582	scaffold_005	8165	8166	OE_ChIP_1_peak_349	21.6077	SNOG_03328	-	-757	scaffold_007	1385152	1385437	OE_final_unique
scaffold_014	411594	411595	HA_ChIP_1_peak_431	6.48419	SNOG_30646	+	958	scaffold_005	8165	8166	OE_ChIP_1_peak_349	21.6077	SNOG_03329	+	944	scaffold_007	1391220	1391449	OE_final_unique
scaffold_014	472010	472011	HA_ChIP_1_peak_432	12.9603	SNOG_09194	-	-961	scaffold_005	60972	60973	OE_ChIP_1_peak_350	118.009	SNOG_03350	-	-410	scaffold_008	156022	156342	OE_final_unique
scaffold_014	472010	472011	HA_ChIP_1_peak_432	12.9603	SNOG_09196	+	3676	scaffold_005	60972	60973	OE_ChIP_1_peak_350	118.009	SNOG_03351	+	200	scaffold_008	187805	188423	OE_final_unique
scaffold_014	640211	640212	HA_ChIP_1_peak_433a	228.416	SNOG_09278	+	-1986	scaffold_005	187110	187111	OE_ChIP_1_peak_351	38.9621	SNOG_03416	+	-5454	scaffold_008	233916	234353	OE_final_unique
scaffold_014	640211	640212	HA_ChIP_1_peak_433a	228.416	SNOG_09280	+	5741	scaffold_005	187110	187111	OE_ChIP_1_peak_351	38.9621	SNOG_03422	+	258	scaffold_008	247699	248287	OE_final_unique
scaffold_014	734059	734060	HA_ChIP_1_peak_435a	27.3289	SNOG_09321	-	-226	scaffold_005	250220	250221	OE_ChIP_1_peak_352	4.91077	SNOG_03455	-	-762	scaffold_008	251499	251775	OE_final_unique
scaffold_014	734059	734060	HA_ChIP_1_peak_435a	27.3289	SNOG_30654	+	1307	scaffold_005	250220	250221	OE_ChIP_1_peak_352	4.91077	SNOG_03458	+	4329	scaffold_008	336158	336818	OE_final_unique
scaffold_014	734534	734535	HA_ChIP_1_peak_435b	178.047	SNOG_09321	-	-701	scaffold_005	267029	267030	OE_ChIP_1_peak_353	31.255	SNOG_03466	-	-1021	scaffold_008	337631	337965	OE_final_unique
scaffold_014	734534	734535	HA_ChIP_1_peak_435b	178.047	SNOG_30654	+	832	scaffold_005	267029	267030	OE_ChIP_1_peak_353	31.255	SNOG_03467	-	4050	scaffold_008	383935	384181	OE_final_unique
scaffold_014	739636	739637	HA_ChIP_1_peak_436	15.5195	SNOG_09323	-	-186	scaffold_005	314120	314121	OE_ChIP_1_peak_354a	8.98623	SNOG_03485	-	-477	scaffold_008	395677	396001	OE_final_unique
scaffold_014	739636	739637	HA_ChIP_1_peak_436	15.5195	SNOG_09324	+	135	scaffold_005	314120	314121	OE_ChIP_1_peak_354a	8.98623	SNOG_03488	+	652	scaffold_008	421227	422013	OE_final_unique
scaffold_014	786570	786571	HA_ChIP_1_peak_437	8.54873	SNOG_09340	+	-5742	scaffold_005	315087	315088	OE_ChIP_1_peak_354b	39.3244	SNOG_03488	+	-315	scaffold_008	422714	422966	OE_final_unique
scaffold_014	786570	786571	HA_ChIP_1_peak_437	8.54873	SNOG_09344	+	4677	scaffold_005	315087	315088	OE_ChIP_1_peak_354b	39.3244	SNOG_03490	+	1365	scaffold_008	459613	459963	OE_final_unique
scaffold_014	787208	787209	HA_ChIP_1_peak_438	34.0312	SNOG_09340	+	-6380	scaffold_005	315472	315473	OE_ChIP_1_peak_354c	82.2105	SNOG_03488	+	-700	scaffold_008	471287	471715	OE_final_unique
scaffold_014	787208	787209	HA_ChIP_1_peak_438	34.0312	SNOG_09344	+	4039	scaffold_005	315472	315473	OE_ChIP_1_peak_354c	82.2105	SNOG_03490	+	980	scaffold_008	492857	493113	OE_final_unique
scaffold_014	789060	789061	HA_ChIP_1_peak_439	121.911	SNOG_09340	+	-8232	scaffold_005	316183	316184	OE_ChIP_1_peak_354d	6.5021	SNOG_03488	+	-1411	scaffold_008	494511	494748	OE_final_unique
scaffold_014	789060	789061	HA_ChIP_1_peak_439	121.911	SNOG_09344	+	2187	scaffold_005	316183	316184	OE_ChIP_1_peak_354d	6.5021	SNOG_03490	+	269	scaffold_008	585023	585298	OE_final_unique
scaffold_014	790893	790894	HA_ChIP_1_peak_440a	2.01815	SNOG_09340	+	-10065	scaffold_005	385115	385116	OE_ChIP_1_peak_355	25.9164	SNOG_03524	-	-711	scaffold_008	592222	592629	OE_final_unique
scaffold_014	790893	790894	HA_ChIP_1_peak_440a	2.01815	SNOG_09344	+	354	scaffold_005	385115	385116	OE_ChIP_1_peak_355	25.9164	SNOG_30269	+	826	scaffold_008	609882	610141	OE_final_unique
scaffold_014	791104	791105	HA_ChIP_1_peak_440b	9.57473	SNOG_09340	+	-10276	scaffold_005	411825	411826	OE_ChIP_1_peak_356	4.07806	SNOG_03537	+	-5012	scaffold_008	715171	715690	OE_final_unique
scaffold_014	791104	791105	HA_ChIP_1_peak_440b	9.57473	SNOG_09344	+	143	scaffold_005	411825	411826	OE_ChIP_1_peak_356	4.07806	SNOG_03538	+	1714	scaffold_008	965286	966448	OE_final_unique
scaffold_014	794492	794493	HA_ChIP_1_peak_441a	27.4748	SNOG_09345	+	-2477	scaffold_005	436280	436281	OE_ChIP_1_peak_357	55.8809	SNOG_03546	-	-533	scaffold_008	1019106	1019475	OE_final_unique
scaffold_014	794492	794493	HA_ChIP_1_peak_441a	27.4748	SNOG_09346	+	40	scaffold_005	436280	436281	OE_ChIP_1_peak_357	55.8809	SNOG_03547	-	2912	scaffold_008	1036129	1037297	OE_final_unique
scaffold_014	794951	794952	HA_ChIP_1_peak_441b	16.0222	SNOG_09346	+	-419	scaffold_005	437140	437141	OE_ChIP_1_peak_358a	3.02691	SNOG_03546	-	-1393	scaffold_008	1037668	1037950	OE_final_unique
scaffold_014	794951	794952	HA_ChIP_1_peak_441b	16.0222	SNOG_09349	+	4697	scaffold_005	437140	437141	OE_ChIP_1_peak_358a	3.02691	SNOG_03547	-	2052	scaffold_008	1044921	1045240	OE_final_unique
scaffold_014	795816	795817	HA_ChIP_1_peak_442	7.50953	SNOG_09346	+	-1284	scaffold_005	437435	437436	OE_ChIP_1_peak_358b	15.2363	SNOG_03546	-	-1688	scaffold_008	1045720	1046105	OE_final_unique
scaffold_014	795816	795817	HA_ChIP_1_peak_442	7.50953	SNOG_09349	+	3832	scaffold_005	437435	437436	OE_ChIP_1_peak_358b	15.2363	SNOG_03547	-	1757	scaffold_008	1053324	1053760	OE_final_unique
scaffold_014	799273	799274	HA_ChIP_1_peak_443	13.5651	SNOG_09346	+	-4741	scaffold_005	443401	443402	OE_ChIP_1_peak_359a	2.21477	SNOG_03549	-	-67	scaffold_008	1122832	1123114	OE_final_unique
scaffold_014	799273	799274	HA_ChIP_1_peak_443	13.5651	SNOG_09349	+	375	scaffold_005	443401	443402	OE_ChIP_1_peak_359a	2.21477	SNOG_03550	+	481	scaffold_008	1124208	1124535	OE_final_unique
scaffold_014	925690	925691	HA_ChIP_1_peak_444	25.7666	SNOG_09408	-	-693	scaffold_005	443680	443681	OE_ChIP_1_peak_359b	14.3272	SNOG_03549	-	-346	scaffold_008	1127706	1128397	OE_final_unique
scaffold_014	925690	925691	HA_ChIP_1_peak_444	25.7666	SNOG_09409	+	983	scaffold_005	443680	443681	OE_ChIP_1_peak_359b	14.3272	SNOG_03550	+	202	scaffold_008	1177083	1177481	OE_final_unique
scaffold_014	966808	966809	HA_ChIP_1_peak_445	10.0659	SNOG_09424	-	-597	scaffold_005	471670	471671	OE_ChIP_1_peak_360	12.4462	SNOG_03558	-	-9302	scaffold_008	1206298	1206619	OE_final_unique
scaffold_014	966808	966809	HA_ChIP_1_peak_445	10.0659	SNOG_09425	-	4161	scaffold_005	471670	471671	OE_ChIP_1_peak_360	12.4462	SNOG_03560	-	4089	scaffold_008	1287301	1287750	OE_final_unique
scaffold_014	968544	968545	HA_ChIP_1_peak_446a	4.52022	SNOG_09424	-	-2333	scaffold_005	486910	486911	OE_ChIP_1_peak_361a	87.7477	SNOG_03565	+	-4547	scaffold_008	1464831	1465524	OE_final_unique
scaffold_014	968544	968545	HA_ChIP_1_peak_446a	4.52022	SNOG_09425	-	2425	scaffold_005	486910	486911	OE_ChIP_1_peak_361a	87.7477	SNOG_03568	-	107	scaffold_008	1466369	1467303	OE_final_unique
scaffold_014	968991	968992	HA_ChIP_1_peak_446b	5.71836	SNOG_09424	-	-2780	scaffold_005	487486	487487	OE_ChIP_1_peak_361b	20.5244	SNOG_03568	-	-469	scaffold_008	1485386	1485659	OE_final_unique
scaffold_014	968991	968992	HA_ChIP_1_peak_446b	5.71836	SNOG_09425	-	1978	scaffold_005	487486	487487	OE_ChIP_1_peak_361b	20.5244	SNOG_03570	-	2529	scaffold_008	1520180	1520398	OE_final_unique
scaffold_015	62416	62417	HA_ChIP_1_peak_447	24.5185	SNOG_09477	-	-1060	scaffold_005	518950	518951	OE_ChIP_1_peak_362a	59.4481	SNOG_03582	+	-2268	scaffold_008	1534149	1534456	OE_final_unique
scaffold_015	62416	62417	HA_ChIP_1_peak_447	24.5185	SNOG_09478	+	140	scaffold_005	518950	518951	OE_ChIP_1_peak_362a	59.4481	SNOG_03584	+	875	scaffold_008	1601941	1602234	OE_final_unique
scaffold_015	252498	252499	HA_ChIP_1_peak_450	16.41	SNOG_09556	+	-12	scaffold_005	519428	519429	OE_ChIP_1_peak_362b	77.9352	SNOG_03582	+	-2746	scaffold_008	1610055	1610307	OE_final_unique
scaffold_015	252498	252499	HA_ChIP_1_peak_450	16.41	SNOG_09557	-	3243	scaffold_005	519428	519429	OE_ChIP_1_peak_362b	77.9352	SNOG_03584	+	397	scaffold_008	1614718	1615030	OE_final_unique
scaffold_015	262196	262197	HA_ChIP_1_peak_451	7.42636	SNOG_09558	-	-4867	scaffold_005	539248	539249	OE_ChIP_1_peak_363	327.507	SNOG_03591	+	-1967	scaffold_008	1615707	1615975	OE_final_unique
scaffold_015	262196	262197	HA_ChIP_1_peak_451	7.42636	SNOG_30664	+	3707	scaffold_005	539248	539249	OE_ChIP_1_peak_363	327.507	SNOG_03593	+	690	scaffold_008	1647376	1647596	OE_final_unique
scaffold_015	376902	376903	HA_ChIP_1_peak_452	17.9532	SNOG_09609	-	-416	scaffold_005	560295	560296	OE_ChIP_1_peak_364a	2.28881	SNOG_03602	+	-3419	scaffold_008	1649155	1649672	OE_final_unique
scaffold_015	376902	376903	HA_ChIP_1_peak_452	17.9532	SNOG_09610	+	1526	scaffold_005	560295	560296	OE_ChIP_1_peak_364a	2.28881	SNOG_03603	-	3406	scaffold_008	1689309	1689953	OE_final_unique
scaffold_015	377844	377845	HA_ChIP_1_peak_453	4.49378	SNOG_09609	-	-1358	scaffold_005	560642	560643	OE_ChIP_1_peak_364b	58.2562	SNOG_03602	+	-3766	scaffold_008	1699066	1699946	OE_final_unique
scaffold_015	377844	377845	HA_ChIP_1_peak_453	4.49378	SNOG_09610	+	584	scaffold_005	560642	560643	OE_ChIP_1_peak_364b	58.2562	SNOG_03603	-	3059	scaffold_008	1711743	1712157	OE_final_unique
scaffold_015	380576	380577	HA_ChIP_1_peak_454	35.5019	SNOG_09610	+	-2148	scaffold_005	565299	565300	OE_ChIP_1_peak_365	31.288	SNOG_03603	-	-1598	scaffold_008	1718772	1718990	OE_final_unique
scaffold_015	380576	380577	HA_ChIP_1_peak_454	35.5019	SNOG_09611	-	2246	scaffold_005	565299	565300	OE_ChIP_1_peak_365	31.288	SNOG_03606	-	2671	scaffold_009	118064	118439	OE_final_unique
scaffold_015	466498	466499	HA_ChIP_1_peak_455	17.2687	SNOG_09646	+	-2331	scaffold_005	584229	584230	OE_ChIP_1_peak_366	9.88271	SNOG_03616	+	-1233	scaffold_009	134853	135213	OE_final_unique
scaffold_015	466498	466499	HA_ChIP_1_peak_455	17.2687	SNOG_09648	+	1007	scaffold_005	584229	584230	OE_ChIP_1_peak_366	9.88271	SNOG_03617	-	4449	scaffold_009	144870	145133	OE_final_unique
scaffold_015	670764	670765	HA_ChIP_1_peak_457	9.06272	SNOG_09742	-	-364	scaffold_005	620696	620697	OE_ChIP_1_peak_367	18.3407	SNOG_03630	-	-753	scaffold_009	145934	146252	OE_final_unique
scaffold_015	670764	670765	HA_ChIP_1_peak_457	9.06272	SNOG_09744	+	1568	scaffold_005	620696	620697	OE_ChIP_1_peak_367	18.3407	SNOG_03633	+	561	scaffold_009	147311	147865	OE_final_unique
scaffold_015	714482	714483	HA_ChIP_1_peak_458	4.84279	SNOG_09761	-	-767	scaffold_005	648635	648636	OE_ChIP_1_peak_368	109.583	SNOG_03644	-	-633	scaffold_009	173157	173586	OE_final_unique
scaffold_015	714482	714483	HA_ChIP_1_peak_458	4.84279	SNOG_09763	+	1116	scaffold_005	648635	648636	OE_ChIP_1_peak_368	109.583	SNOG_30273	-	611	scaffold_009	177095	177497	OE_final_unique
scaffold_015	765858	765859	HA_ChIP_1_peak_459	2.32645	SNOG_09791	-	-129	scaffold_005	673219	673220	OE_ChIP_1_peak_370	2.18624	SNOG_03658	+	-2627	scaffold_009	183951	184412	OE_final_unique
scaffold_015	765858	765859	HA_ChIP_1_peak_459	2.32645	SNOG_09792	+	728	scaffold_005	673219	673220	OE_ChIP_1_peak_370	2.18624	SNOG_03659	+	1246	scaffold_009	193774	194063	OE_final_unique
scaffold_016	167777	167778	HA_ChIP_1_peak_462a	82.6675	SNOG_09999	-	-241	scaffold_005	709201	709202	OE_ChIP_1_peak_371a	75.8273	SNOG_03673	-	-112	scaffold_009	199807	200063	OE_final_unique
scaffold_016	167777	167778	HA_ChIP_1_peak_462a	82.6675	SNOG_10001	-	1904	scaffold_005	709201	709202	OE_ChIP_1_peak_371a	75.8273	SNOG_03674	-	4643	scaffold_009	234923	235632	OE_final_unique
scaffold_016	168070	168071	HA_ChIP_1_peak_462b	2.34061	SNOG_09999	-	-534	scaffold_005	709799	709800	OE_ChIP_1_peak_371b	71.1395	SNOG_03673	-	-710	scaffold_009	237124	237390	OE_final_unique
scaffold_016	168070	168071	HA_ChIP_1_peak_462b	2.34061	SNOG_10001	-	1611	scaffold_005	709799	709800	OE_ChIP_1_peak_371b	71.1395	SNOG_03674	-	4045	scaffold_009	272985	273881	OE_final_unique
scaffold_016	168321	168322	HA_ChIP_1_peak_462c	4.39373	SNOG_09999	-	-785	scaffold_005	710315	710316	OE_ChIP_1_peak_371c	5.95197	SNOG_03673	-	-1226	scaffold_009	469387	469726	OE_final_unique
scaffold_016	168321	168322	HA_ChIP_1_peak_462c	4.39373	SNOG_10001	-	1360	scaffold_005	710315	710316	OE_ChIP_1_peak_371c	5.95197	SNOG_03674	-	3529	scaffold_009	477952	478577	OE_final_unique
scaffold_016	201550	201551	HA_ChIP_1_peak_464	2.02362	SNOG_10015	+	-2263	scaffold_005	713252	713253	OE_ChIP_1_peak_372a	4.77525	SNOG_03673	-	-4163	scaffold_009	493218	493959	OE_final_unique
scaffold_016	201550	201551	HA_ChIP_1_peak_464	2.02362	SNOG_10016	-	1704	scaffold_005	713252	713253	OE_ChIP_1_peak_372a	4.77525	SNOG_03674	-	592	scaffold_009	494488	497271	OE_final_unique
scaffold_016	202247	202248	HA_ChIP_1_peak_465a	3.48917	SNOG_10015	+	-2960	scaffold_005	714277	714278	OE_ChIP_1_peak_372b	252.073	SNOG_03674	-	-433	scaffold_009	620272	620567	OE_final_unique
scaffold_016	202247	202248	HA_ChIP_1_peak_465a	3.48917	SNOG_10016	-	1007	scaffold_005	714277	714278	OE_ChIP_1_peak_372b	252.073	SNOG_03677	-	1654	scaffold_009	714129	714554	OE_final_unique
scaffold_016	202398	202399	HA_ChIP_1_peak_465b	3.74999	SNOG_10015	+	-3111	scaffold_005	730884	730885	OE_ChIP_1_peak_373	6.56227	SNOG_03685	+	-1290	scaffold_009	733103	733457	OE_final_unique
scaffold_016	202398	202399	HA_ChIP_1_peak_465b	3.74999	SNOG_10016	-	856	scaffold_005	730884	730885	OE_ChIP_1_peak_373	6.56227	SNOG_03687	+	528	scaffold_009	740324	740640	OE_final_unique
scaffold_016	203472	203473	HA_ChIP_1_peak_466a	24.861	SNOG_10016	-	-218	scaffold_005	737203	737204	OE_ChIP_1_peak_374a	75.1046	SNOG_03688	+	-4827	scaffold_009	794409	794669	OE_final_unique
scaffold_016	203472	203473	HA_ChIP_1_peak_466a	24.861	SNOG_10018	+	1519	scaffold_005	737203	737204	OE_ChIP_1_peak_374a	75.1046	SNOG_03689	+	1208	scaffold_009	811358	811841	OE_final_unique
scaffold_016	203843	203844	HA_ChIP_1_peak_466b	3.28873	SNOG_10016	-	-589	scaffold_005	737747	737748	OE_ChIP_1_peak_374b	87.4484	SNOG_03688	+	-5371	scaffold_009	812237	812453	OE_final_unique
scaffold_016	203843	203844	HA_ChIP_1_peak_466b	3.28873	SNOG_10018	+	1148	scaffold_005	737747	737748	OE_ChIP_1_peak_374b	87.4484	SNOG_03689	+	664	scaffold_009	950201	950453	OE_final_unique
scaffold_016	204135	204136	HA_ChIP_1_peak_466c	7.14645	SNOG_10016	-	-881	scaffold_005	787179	787180	OE_ChIP_1_peak_375	259.442	SNOG_03711	-	-3067	scaffold_009	1010661	1011019	OE_final_unique
scaffold_016	204135	204136	HA_ChIP_1_peak_466c	7.14645	SNOG_10018	+	856	scaffold_005	787179	787180	OE_ChIP_1_peak_375	259.442	SNOG_03712	-	5350	scaffold_009	1013518	1014260	OE_final_unique
scaffold_016	217687	217688	HA_ChIP_1_peak_467	70.5256	SNOG_10021	-	-1656	scaffold_005	797370	797371	OE_ChIP_1_peak_376	7.35464	SNOG_03713	+	-4000	scaffold_009	1047655	1048456	OE_final_unique
scaffold_016	217687	217688	HA_ChIP_1_peak_467	70.5256	SNOG_10023	+	522	scaffold_005	797370	797371	OE_ChIP_1_peak_376	7.35464	SNOG_03715	+	402	scaffold_009	1048725	1048991	OE_final_unique
scaffold_016	357525	357526	HA_ChIP_1_peak_469	5.60461	SNOG_10099	+	4789	scaffold_005	809644	809645	OE_ChIP_1_peak_377	64.5266	SNOG_03721	-	-940	scaffold_009	1068689	1069675	OE_final_unique
scaffold_016	357525	357526	HA_ChIP_1_peak_469	5.60461	SNOG_30692	+	-7235	scaffold_005	809644	809645	OE_ChIP_1_peak_377	64.5266	SNOG_03723	+	1948	scaffold_009	1118860	1119322	OE_final_unique
scaffold_016	358250	358251	HA_ChIP_1_peak_470a	5.25914	SNOG_10099	+	4064	scaffold_005	810489	810490	OE_ChIP_1_peak_378a	23.8161	SNOG_03721	-	-1785	scaffold_009	1157049	1157636	OE_final_unique
scaffold_016	358250	358251	HA_ChIP_1_peak_470a	5.25914	SNOG_30692	+	-7960	scaffold_005	810489	810490	OE_ChIP_1_peak_378a	23.8161	SNOG_03723	+	1103	scaffold_009	1230582	1230811	OE_final_unique
scaffold_016	358525	358526	HA_ChIP_1_peak_470b	4.13746	SNOG_10099	+	3789	scaffold_005	810937	810938	OE_ChIP_1_peak_378b	50.3243	SNOG_03721	-	-2233	scaffold_010	80830	81170	OE_final_unique
scaffold_016	358525	358526	HA_ChIP_1_peak_470b	4.13746	SNOG_30692	+	-8235	scaffold_005	810937	810938	OE_ChIP_1_peak_378b	50.3243	SNOG_03723	+	655	scaffold_010	125244	125518	OE_final_unique
scaffold_016	359128	359129	HA_ChIP_1_peak_471	25.1903	SNOG_10099	+	3186	scaffold_005	891028	891029	OE_ChIP_1_peak_379	3.1836	SNOG_03769	-	-893	scaffold_010	125933	126168	OE_final_unique
scaffold_016	359128	359129	HA_ChIP_1_peak_471	25.1903	SNOG_30692	+	-8838	scaffold_005	891028	891029	OE_ChIP_1_peak_379	3.1836	SNOG_03771	+	1631	scaffold_010	132983	133564	OE_final_unique
scaffold_016	359968	359969	HA_ChIP_1_peak_472	3.49542	SNOG_10099	+	2346	scaffold_005	901974	901975	OE_ChIP_1_peak_380a	144.155	SNOG_03773	-	-335	scaffold_010	137554	137873	OE_final_unique
scaffold_016	359968	359969	HA_ChIP_1_peak_472	3.49542	SNOG_30692	+	-9678	scaffold_005	901974	901975	OE_ChIP_1_peak_380a	144.155	SNOG_03774	-	2625	scaffold_010	190458	190844	OE_final_unique
scaffold_016	361045	361046	HA_ChIP_1_peak_473a	3.50188	SNOG_10099	+	1269	scaffold_005	902535	902536	OE_ChIP_1_peak_380b	7.49173	SNOG_03773	-	-896	scaffold_010	265590	265860	OE_final_unique
scaffold_016	361045	361046	HA_ChIP_1_peak_473a	3.50188	SNOG_30692	+	-10755	scaffold_005	902535	902536	OE_ChIP_1_peak_380b	7.49173	SNOG_03774	-	2064	scaffold_010	266307	266628	OE_final_unique
scaffold_016	361574	361575	HA_ChIP_1_peak_473b	14.9481	SNOG_10099	+	740	scaffold_005	903386	903387	OE_ChIP_1_peak_380c	3.34332	SNOG_03773	-	-1747	scaffold_010	273695	273957	OE_final_unique
scaffold_016	361574	361575	HA_ChIP_1_peak_473b	14.9481	SNOG_30692	+	-11284	scaffold_005	903386	903387	OE_ChIP_1_peak_380c	3.34332	SNOG_03774	-	1213	scaffold_010	280958	281210	OE_final_unique
scaffold_016	363659	363660	HA_ChIP_1_peak_474a	3.53501	SNOG_10099	+	-1345	scaffold_005	903524	903525	OE_ChIP_1_peak_380d	2.57495	SNOG_03773	-	-1885	scaffold_010	297756	298010	OE_final_unique
scaffold_016	363659	363660	HA_ChIP_1_peak_474a	3.53501	SNOG_10101	+	2356	scaffold_005	903524	903525	OE_ChIP_1_peak_380d	2.57495	SNOG_03774	-	1075	scaffold_010	380140	382293	OE_final_unique
scaffold_016	363945	363946	HA_ChIP_1_peak_474b	15.2285	SNOG_10099	+	-1631	scaffold_005	904822	904823	OE_ChIP_1_peak_381a	2.01526	SNOG_03774	-	-223	scaffold_010	382623	383516	OE_final_unique
scaffold_016	363945	363946	HA_ChIP_1_peak_474b	15.2285	SNOG_10101	+	2070	scaffold_005	904822	904823	OE_ChIP_1_peak_381a	2.01526	SNOG_03776	-	3578	scaffold_010	394049	394299	OE_final_unique
scaffold_016	364699	364700	HA_ChIP_1_peak_474c	75.7387	SNOG_10099	+	-2385	scaffold_005	905050	905051	OE_ChIP_1_peak_381b	4.36157	SNOG_03774	-	-451	scaffold_010	407233	407651	OE_final_unique
scaffold_016	364699	364700	HA_ChIP_1_peak_474c	75.7387	SNOG_10101	+	1316	scaffold_005	905050	905051	OE_ChIP_1_peak_381b	4.36157	SNOG_03776	-	3350	scaffold_010	490655	491148	OE_final_unique
scaffold_016	677061	677062	HA_ChIP_1_peak_475	24.1978	SNOG_10263	+	-1696	scaffold_005	905514	905515	OE_ChIP_1_peak_381c	13.7021	SNOG_03774	-	-915	scaffold_010	560840	561384	OE_final_unique
scaffold_016	677061	677062	HA_ChIP_1_peak_475	24.1978	SNOG_10265	+	1955	scaffold_005	905514	905515	OE_ChIP_1_peak_381c	13.7021	SNOG_03776	-	2886	scaffold_010	562057	562563	OE_final_unique
scaffold_016	678572	678573	HA_ChIP_1_peak_476	2.72945	SNOG_10263	+	-3207	scaffold_005	918439	918440	OE_ChIP_1_peak_382	44.9821	SNOG_03780	-	-344	scaffold_010	563850	564413	OE_final_unique
scaffold_016	678572	678573	HA_ChIP_1_peak_476	2.72945	SNOG_10265	+	444	scaffold_005	918439	918440	OE_ChIP_1_peak_382	44.9821	SNOG_03782	-	2640	scaffold_010	642199	642433	OE_final_unique
scaffold_016	789339	789340	HA_ChIP_1_peak_477	28.7373	SNOG_10311	+	-2322	scaffold_005	919987	919988	OE_ChIP_1_peak_383a	25.0862	SNOG_03780	-	-1892	scaffold_010	710052	710285	OE_final_unique
scaffold_016	789339	789340	HA_ChIP_1_peak_477	28.7373	SNOG_10312	+	1137	scaffold_005	919987	919988	OE_ChIP_1_peak_383a	25.0862	SNOG_03782	-	1092	scaffold_010	756308	757081	OE_final_unique
scaffold_016	799985	799986	HA_ChIP_1_peak_478	117.924	SNOG_10315	+	-1419	scaffold_005	920580	920581	OE_ChIP_1_peak_383b	24.8576	SNOG_03780	-	-2485	scaffold_010	757313	758120	OE_final_unique
scaffold_016	799985	799986	HA_ChIP_1_peak_478	117.924	SNOG_10316	+	381	scaffold_005	920580	920581	OE_ChIP_1_peak_383b	24.8576	SNOG_03782	-	499	scaffold_010	759799	760195	OE_final_unique
scaffold_017	47994	47995	HA_ChIP_1_peak_482a	136.369	SNOG_10394	-	-2071	scaffold_005	961808	961809	OE_ChIP_1_peak_384a	11.9677	SNOG_03800	+	-2922	scaffold_010	768512	769276	OE_final_unique
scaffold_017	47994	47995	HA_ChIP_1_peak_482a	136.369	SNOG_10396	+	1660	scaffold_005	961808	961809	OE_ChIP_1_peak_384a	11.9677	SNOG_03801	+	1017	scaffold_010	805239	805504	OE_final_unique
scaffold_017	48408	48409	HA_ChIP_1_peak_482b	106.731	SNOG_10394	-	-2485	scaffold_005	962203	962204	OE_ChIP_1_peak_384b	9.18999	SNOG_03800	+	-3317	scaffold_010	816268	816487	OE_final_unique
scaffold_017	48408	48409	HA_ChIP_1_peak_482b	106.731	SNOG_10396	+	1246	scaffold_005	962203	962204	OE_ChIP_1_peak_384b	9.18999	SNOG_03801	+	622	scaffold_010	831272	831523	OE_final_unique
scaffold_017	68435	68436	HA_ChIP_1_peak_484	235.941	SNOG_10406	+	-2013	scaffold_005	977339	977340	OE_ChIP_1_peak_385a	49.8709	SNOG_03807	-	3608	scaffold_010	834396	834807	OE_final_unique
scaffold_017	68435	68436	HA_ChIP_1_peak_484	235.941	SNOG_10407	-	3850	scaffold_005	977339	977340	OE_ChIP_1_peak_385a	49.8709	SNOG_30278	-	-270	scaffold_010	848442	848672	OE_final_unique
scaffold_017	69019	69020	HA_ChIP_1_peak_485a	10.6234	SNOG_10406	+	-2597	scaffold_005	977631	977632	OE_ChIP_1_peak_385b	83.2914	SNOG_03807	-	3316	scaffold_010	872180	872497	OE_final_unique
scaffold_017	69019	69020	HA_ChIP_1_peak_485a	10.6234	SNOG_10407	-	3266	scaffold_005	977631	977632	OE_ChIP_1_peak_385b	83.2914	SNOG_30278	-	-562	scaffold_010	895792	897221	OE_final_unique
scaffold_017	69445	69446	HA_ChIP_1_peak_485b	15.5285	SNOG_10406	+	-3023	scaffold_005	978088	978089	OE_ChIP_1_peak_385c	24.5085	SNOG_03807	-	2859	scaffold_010	921947	922413	OE_final_unique
scaffold_017	69445	69446	HA_ChIP_1_peak_485b	15.5285	SNOG_10407	-	2840	scaffold_005	978088	978089	OE_ChIP_1_peak_385c	24.5085	SNOG_30278	-	-1019	scaffold_010	948313	948578	OE_final_unique
scaffold_017	117805	117806	HA_ChIP_1_peak_486	147.533	SNOG_10427	-	-446	scaffold_005	980062	980063	OE_ChIP_1_peak_386a	15.2363	SNOG_03807	-	885	scaffold_010	959987	960528	OE_final_unique
scaffold_017	117805	117806	HA_ChIP_1_peak_486	147.533	SNOG_10428	+	2538	scaffold_005	980062	980063	OE_ChIP_1_peak_386a	15.2363	SNOG_30278	-	-2993	scaffold_010	960891	961224	OE_final_unique
scaffold_017	123136	123137	HA_ChIP_1_peak_487a	229.065	SNOG_10428	+	-2793	scaffold_005	980592	980593	OE_ChIP_1_peak_386b	11.9147	SNOG_03807	-	355	scaffold_010	974303	974546	OE_final_unique
scaffold_017	123136	123137	HA_ChIP_1_peak_487a	229.065	SNOG_30701	+	647	scaffold_005	980592	980593	OE_ChIP_1_peak_386b	11.9147	SNOG_30278	-	-3523	scaffold_010	974911	975575	OE_final_unique
scaffold_017	124029	124030	HA_ChIP_1_peak_487b	166.16	SNOG_10431	+	6228	scaffold_005	980899	980900	OE_ChIP_1_peak_386c	2.57495	SNOG_03807	-	48	scaffold_010	1005575	1006003	OE_final_unique
scaffold_017	124029	124030	HA_ChIP_1_peak_487b	166.16	SNOG_30701	+	-246	scaffold_005	980899	980900	OE_ChIP_1_peak_386c	2.57495	SNOG_30278	-	-3830	scaffold_010	1016999	1017506	OE_final_unique
scaffold_017	124791	124792	HA_ChIP_1_peak_487c	255.792	SNOG_10431	+	5466	scaffold_005	981163	981164	OE_ChIP_1_peak_386d	4.90861	SNOG_03807	-	-216	scaffold_010	1046645	1046918	OE_final_unique
scaffold_017	124791	124792	HA_ChIP_1_peak_487c	255.792	SNOG_30701	+	-1008	scaffold_005	981163	981164	OE_ChIP_1_peak_386d	4.90861	SNOG_03808	+	572	scaffold_010	1073989	1074321	OE_final_unique
scaffold_017	125762	125763	HA_ChIP_1_peak_487d	165.47	SNOG_10431	+	4495	scaffold_005	983794	983795	OE_ChIP_1_peak_387a	2.72202	SNOG_03808	+	-2059	scaffold_010	1085547	1085765	OE_final_unique
scaffold_017	125762	125763	HA_ChIP_1_peak_487d	165.47	SNOG_30701	+	-1979	scaffold_005	983794	983795	OE_ChIP_1_peak_387a	2.72202	SNOG_03810	-	4870	scaffold_010	1101456	1102334	OE_final_unique
scaffold_017	126462	126463	HA_ChIP_1_peak_487e	74.76	SNOG_10431	+	3795	scaffold_005	984079	984080	OE_ChIP_1_peak_387b	4.54955	SNOG_03808	+	-2344	scaffold_010	1120263	1121757	OE_final_unique
scaffold_017	126462	126463	HA_ChIP_1_peak_487e	74.76	SNOG_30701	+	-2679	scaffold_005	984079	984080	OE_ChIP_1_peak_387b	4.54955	SNOG_03810	-	4585	scaffold_010	1196357	1196661	OE_final_unique
scaffold_017	126776	126777	HA_ChIP_1_peak_487f	95.1429	SNOG_10431	+	3481	scaffold_005	984718	984719	OE_ChIP_1_peak_387c	40.3375	SNOG_03808	+	-2983	scaffold_010	1200548	1200777	OE_final_unique
scaffold_017	126776	126777	HA_ChIP_1_peak_487f	95.1429	SNOG_30701	+	-2993	scaffold_005	984718	984719	OE_ChIP_1_peak_387c	40.3375	SNOG_03810	-	3946	scaffold_010	1201183	1202034	OE_final_unique
scaffold_017	127780	127781	HA_ChIP_1_peak_487g	168.094	SNOG_10431	+	2477	scaffold_005	985337	985338	OE_ChIP_1_peak_387d	21.6154	SNOG_03808	+	-3602	scaffold_010	1235761	1236199	OE_final_unique
scaffold_017	127780	127781	HA_ChIP_1_peak_487g	168.094	SNOG_30701	+	-3997	scaffold_005	985337	985338	OE_ChIP_1_peak_387d	21.6154	SNOG_03810	-	3327	scaffold_010	1242334	1242604	OE_final_unique
scaffold_017	128668	128669	HA_ChIP_1_peak_487h	60.5812	SNOG_10431	+	1589	scaffold_005	985998	985999	OE_ChIP_1_peak_388	26.8835	SNOG_03808	+	-4263	scaffold_011	47932	48374	OE_final_unique
scaffold_017	128668	128669	HA_ChIP_1_peak_487h	60.5812	SNOG_30701	+	-4885	scaffold_005	985998	985999	OE_ChIP_1_peak_388	26.8835	SNOG_03810	-	2666	scaffold_011	79693	79987	OE_final_unique
scaffold_017	129141	129142	HA_ChIP_1_peak_487i	54.42	SNOG_10431	+	1116	scaffold_005	987136	987137	OE_ChIP_1_peak_389	421.156	SNOG_03808	+	-5401	scaffold_011	82137	82522	OE_final_unique
scaffold_017	129141	129142	HA_ChIP_1_peak_487i	54.42	SNOG_30701	+	-5358	scaffold_005	987136	987137	OE_ChIP_1_peak_389	421.156	SNOG_03810	-	1528	scaffold_011	126958	127274	OE_final_unique
scaffold_017	129668	129669	HA_ChIP_1_peak_487j	34.5381	SNOG_10431	+	589	scaffold_005	990436	990437	OE_ChIP_1_peak_390	370.72	SNOG_03811	+	-1348	scaffold_011	158423	159646	OE_final_unique
scaffold_017	129668	129669	HA_ChIP_1_peak_487j	34.5381	SNOG_30701	+	-5885	scaffold_005	990436	990437	OE_ChIP_1_peak_390	370.72	SNOG_03812	-	256	scaffold_011	204814	205030	OE_final_unique
scaffold_017	141169	141170	HA_ChIP_1_peak_488a	2.7645	SNOG_10436	-	-1471	scaffold_005	1002524	1002525	OE_ChIP_1_peak_391a	448.227	SNOG_03816	-	-2635	scaffold_011	208850	209232	OE_final_unique
scaffold_017	141169	141170	HA_ChIP_1_peak_488a	2.7645	SNOG_10438	+	1590	scaffold_005	1002524	1002525	OE_ChIP_1_peak_391a	448.227	SNOG_03818	+	1037	scaffold_011	272578	272855	OE_final_unique
scaffold_017	141440	141441	HA_ChIP_1_peak_488b	3.34196	SNOG_10436	-	-1742	scaffold_005	1003124	1003125	OE_ChIP_1_peak_391b	121.52	SNOG_03816	-	-3235	scaffold_011	310125	310568	OE_final_unique
scaffold_017	141440	141441	HA_ChIP_1_peak_488b	3.34196	SNOG_10438	+	1319	scaffold_005	1003124	1003125	OE_ChIP_1_peak_391b	121.52	SNOG_03818	+	437	scaffold_011	321046	321397	OE_final_unique
scaffold_017	221896	221897	HA_ChIP_1_peak_489	10.1712	SNOG_10477	-	-311	scaffold_005	1018562	1018563	OE_ChIP_1_peak_392	5.88765	SNOG_03824	-	-361	scaffold_011	335854	336128	OE_final_unique
scaffold_017	221896	221897	HA_ChIP_1_peak_489	10.1712	SNOG_10478	+	355	scaffold_005	1018562	1018563	OE_ChIP_1_peak_392	5.88765	SNOG_03825	-	3327	scaffold_011	337394	338044	OE_final_unique
scaffold_017	343371	343372	HA_ChIP_1_peak_491	95.4311	SNOG_10538	-	-272	scaffold_005	1022451	1022452	OE_ChIP_1_peak_393	6.69502	SNOG_03825	-	-562	scaffold_011	363957	364234	OE_final_unique
scaffold_017	343371	343372	HA_ChIP_1_peak_491	95.4311	SNOG_10539	-	831	scaffold_005	1022451	1022452	OE_ChIP_1_peak_393	6.69502	SNOG_03828	-	4354	scaffold_011	420322	420551	OE_final_unique
scaffold_017	411671	411672	HA_ChIP_1_peak_492b	5.82537	SNOG_10568	-	-577	scaffold_005	1023360	1023361	OE_ChIP_1_peak_394	11.6526	SNOG_03825	-	-1471	scaffold_011	429954	430447	OE_final_unique
scaffold_017	411671	411672	HA_ChIP_1_peak_492b	5.82537	SNOG_10569	-	75	scaffold_005	1023360	1023361	OE_ChIP_1_peak_394	11.6526	SNOG_03828	-	3445	scaffold_011	431055	432010	OE_final_unique
scaffold_017	411953	411954	HA_ChIP_1_peak_492c	9.07588	SNOG_10569	-	-207	scaffold_005	1024123	1024124	OE_ChIP_1_peak_395a	5.4804	SNOG_03825	-	-2234	scaffold_011	434284	434497	OE_final_unique
scaffold_017	411953	411954	HA_ChIP_1_peak_492c	9.07588	SNOG_10571	-	1555	scaffold_005	1024123	1024124	OE_ChIP_1_peak_395a	5.4804	SNOG_03828	-	2682	scaffold_011	435151	435548	OE_final_unique
scaffold_017	412492	412493	HA_ChIP_1_peak_492d	40.0222	SNOG_10569	-	-746	scaffold_005	1024462	1024463	OE_ChIP_1_peak_395b	5.4804	SNOG_03825	-	-2573	scaffold_011	440683	441589	OE_final_unique
scaffold_017	412492	412493	HA_ChIP_1_peak_492d	40.0222	SNOG_10571	-	1016	scaffold_005	1024462	1024463	OE_ChIP_1_peak_395b	5.4804	SNOG_03828	-	2343	scaffold_011	490574	490834	OE_final_unique
scaffold_017	421929	421930	HA_ChIP_1_peak_493	2.00939	SNOG_10574	-	-578	scaffold_005	1114538	1114539	OE_ChIP_1_peak_396c	6.05851	SNOG_03888	+	-2484	scaffold_011	492187	492506	OE_final_unique
scaffold_017	421929	421930	HA_ChIP_1_peak_493	2.00939	SNOG_10576	-	5266	scaffold_005	1114538	1114539	OE_ChIP_1_peak_396c	6.05851	SNOG_03889	-	143	scaffold_011	522893	523576	OE_final_unique
scaffold_017	515446	515447	HA_ChIP_1_peak_494	481.89	SNOG_10625	-	-1221	scaffold_005	1114935	1114936	OE_ChIP_1_peak_396d	11.7667	SNOG_03889	-	-254	scaffold_011	524465	524680	OE_final_unique
scaffold_017	515446	515447	HA_ChIP_1_peak_494	481.89	SNOG_10626	-	4483	scaffold_005	1114935	1114936	OE_ChIP_1_peak_396d	11.7667	SNOG_03890	-	624	scaffold_011	524935	525229	OE_final_unique
scaffold_017	538255	538256	HA_ChIP_1_peak_495	5.59498	SNOG_10637	-	-443	scaffold_005	1130838	1130839	OE_ChIP_1_peak_397	9.15926	SNOG_03898	+	399	scaffold_011	526642	526971	OE_final_unique
scaffold_017	538255	538256	HA_ChIP_1_peak_495	5.59498	SNOG_10638	+	754	scaffold_005	1130838	1130839	OE_ChIP_1_peak_397	9.15926	SNOG_30283	-	-1604	scaffold_011	532830	533763	OE_final_unique
scaffold_017	549672	549673	HA_ChIP_1_peak_496a	11.5186	SNOG_10643	+	-680	scaffold_005	1134787	1134788	OE_ChIP_1_peak_398	22.3078	SNOG_03898	+	-3550	scaffold_011	534112	534620	OE_final_unique
scaffold_017	549672	549673	HA_ChIP_1_peak_496a	11.5186	SNOG_10644	+	853	scaffold_005	1134787	1134788	OE_ChIP_1_peak_398	22.3078	SNOG_30284	+	760	scaffold_011	541311	541536	OE_final_unique
scaffold_017	550107	550108	HA_ChIP_1_peak_496b	13.4046	SNOG_10643	+	-1115	scaffold_005	1140631	1140632	OE_ChIP_1_peak_399	37.6692	SNOG_03901	+	595	scaffold_011	621670	622050	OE_final_unique
scaffold_017	550107	550108	HA_ChIP_1_peak_496b	13.4046	SNOG_10644	+	418	scaffold_005	1140631	1140632	OE_ChIP_1_peak_399	37.6692	SNOG_30285	+	-646	scaffold_011	739951	740721	OE_final_unique
scaffold_017	551487	551488	HA_ChIP_1_peak_497a	3.12986	SNOG_10644	+	-962	scaffold_005	1181443	1181444	OE_ChIP_1_peak_400	23.1311	SNOG_03918	-	-518	scaffold_011	795088	795752	OE_final_unique
scaffold_017	551487	551488	HA_ChIP_1_peak_497a	3.12986	SNOG_10645	-	1593	scaffold_005	1181443	1181444	OE_ChIP_1_peak_400	23.1311	SNOG_03919	+	1159	scaffold_011	824149	824403	OE_final_unique
scaffold_017	551861	551862	HA_ChIP_1_peak_497b	4.43643	SNOG_10644	+	-1336	scaffold_005	1195731	1195732	OE_ChIP_1_peak_401a	40.7725	SNOG_03925	-	-285	scaffold_011	847278	847692	OE_final_unique
scaffold_017	551861	551862	HA_ChIP_1_peak_497b	4.43643	SNOG_10645	-	1219	scaffold_005	1195731	1195732	OE_ChIP_1_peak_401a	40.7725	SNOG_03926	+	438	scaffold_011	863346	863753	OE_final_unique
scaffold_017	552315	552316	HA_ChIP_1_peak_497c	85.0682	SNOG_10644	+	-1790	scaffold_005	1196038	1196039	OE_ChIP_1_peak_401b	50.3243	SNOG_03925	-	-592	scaffold_011	919887	920152	OE_final_unique
scaffold_017	552315	552316	HA_ChIP_1_peak_497c	85.0682	SNOG_10645	-	765	scaffold_005	1196038	1196039	OE_ChIP_1_peak_401b	50.3243	SNOG_03926	+	131	scaffold_011	1045590	1045860	OE_final_unique
scaffold_017	584982	584983	HA_ChIP_1_peak_498	11.0362	SNOG_10661	-	-355	scaffold_005	1245859	1245860	OE_ChIP_1_peak_402	73.22	SNOG_03947	-	-724	scaffold_011	1047402	1047827	OE_final_unique
scaffold_017	584982	584983	HA_ChIP_1_peak_498	11.0362	SNOG_10662	-	1035	scaffold_005	1245859	1245860	OE_ChIP_1_peak_402	73.22	SNOG_03949	+	192	scaffold_011	1058699	1058989	OE_final_unique
scaffold_017	610183	610184	HA_ChIP_1_peak_499a	20.5143	SNOG_10673	-	-411	scaffold_005	1254204	1254205	OE_ChIP_1_peak_403	41.1189	SNOG_03953	+	-3002	scaffold_011	1060692	1061013	OE_final_unique
scaffold_017	610183	610184	HA_ChIP_1_peak_499a	20.5143	SNOG_10674	-	1983	scaffold_005	1254204	1254205	OE_ChIP_1_peak_403	41.1189	SNOG_03955	+	1407	scaffold_011	1061329	1061561	OE_final_unique
scaffold_017	610634	610635	HA_ChIP_1_peak_499b	113.722	SNOG_10673	-	-862	scaffold_006	52079	52080	OE_ChIP_1_peak_404	9.65159	SNOG_04102	+	-4955	scaffold_011	1103874	1105097	OE_final_unique
scaffold_017	610634	610635	HA_ChIP_1_peak_499b	113.722	SNOG_10674	-	1532	scaffold_006	52079	52080	OE_ChIP_1_peak_404	9.65159	SNOG_04104	+	1130	scaffold_011	1175568	1175783	OE_final_unique
scaffold_017	675282	675283	HA_ChIP_1_peak_500	21.1973	SNOG_10706	+	-1964	scaffold_006	75497	75498	OE_ChIP_1_peak_405	5.73004	SNOG_04117	-	-353	scaffold_011	1177064	1177472	OE_final_unique
scaffold_017	675282	675283	HA_ChIP_1_peak_500	21.1973	SNOG_10707	-	1882	scaffold_006	75497	75498	OE_ChIP_1_peak_405	5.73004	SNOG_04118	+	945	scaffold_011	1187879	1188527	OE_final_unique
scaffold_017	688960	688961	HA_ChIP_1_peak_501a	7.23284	SNOG_10713	+	-644	scaffold_006	153901	153902	OE_ChIP_1_peak_406a	3.83947	SNOG_04161	+	-2578	scaffold_011	1218412	1218738	OE_final_unique
scaffold_017	688960	688961	HA_ChIP_1_peak_501a	7.23284	SNOG_10714	-	6551	scaffold_006	153901	153902	OE_ChIP_1_peak_406a	3.83947	SNOG_04162	-	164	scaffold_012	16487	16705	OE_final_unique
scaffold_017	689349	689350	HA_ChIP_1_peak_501b	117.612	SNOG_10713	+	-1033	scaffold_006	154369	154370	OE_ChIP_1_peak_406b	287.585	SNOG_04162	-	-304	scaffold_012	26619	26981	OE_final_unique
scaffold_017	689349	689350	HA_ChIP_1_peak_501b	117.612	SNOG_10714	-	6162	scaffold_006	154369	154370	OE_ChIP_1_peak_406b	287.585	SNOG_04164	+	217	scaffold_012	82692	82948	OE_final_unique
scaffold_017	690848	690849	HA_ChIP_1_peak_502	16.6022	SNOG_10713	+	-2532	scaffold_006	200858	200859	OE_ChIP_1_peak_407	20.6037	SNOG_04186	+	-316	scaffold_012	104566	104855	OE_final_unique
scaffold_017	690848	690849	HA_ChIP_1_peak_502	16.6022	SNOG_10714	-	4663	scaffold_006	200858	200859	OE_ChIP_1_peak_407	20.6037	SNOG_04187	+	2082	scaffold_012	105106	105500	OE_final_unique
scaffold_017	702331	702332	HA_ChIP_1_peak_503	3.69626	SNOG_10716	-	-1801	scaffold_006	218722	218723	OE_ChIP_1_peak_408	83.8771	SNOG_04192	+	-374	scaffold_012	116953	117215	OE_final_unique
scaffold_017	702331	702332	HA_ChIP_1_peak_503	3.69626	SNOG_10719	+	660	scaffold_006	218722	218723	OE_ChIP_1_peak_408	83.8771	SNOG_04195	+	5750	scaffold_012	168005	168516	OE_final_unique
scaffold_017	704952	704953	HA_ChIP_1_peak_504	74.0989	SNOG_10719	+	-1961	scaffold_006	298096	298097	OE_ChIP_1_peak_409	51.5685	SNOG_04234	+	-1830	scaffold_012	182429	182780	OE_final_unique
scaffold_017	704952	704953	HA_ChIP_1_peak_504	74.0989	SNOG_30719	-	619	scaffold_006	298096	298097	OE_ChIP_1_peak_409	51.5685	SNOG_04235	-	2777	scaffold_012	310733	311061	OE_final_unique
scaffold_017	715061	715062	HA_ChIP_1_peak_505	58.8416	SNOG_10725	-	-225	scaffold_006	301596	301597	OE_ChIP_1_peak_410a	2.40434	SNOG_04235	-	-723	scaffold_012	327648	327872	OE_final_unique
scaffold_017	715061	715062	HA_ChIP_1_peak_505	58.8416	SNOG_10726	-	3919	scaffold_006	301596	301597	OE_ChIP_1_peak_410a	2.40434	SNOG_04238	-	8084	scaffold_012	348806	349417	OE_final_unique
scaffold_017	737910	737911	HA_ChIP_1_peak_506	12.678	SNOG_10733	+	-2590	scaffold_006	302140	302141	OE_ChIP_1_peak_410b	296.39	SNOG_04235	-	-1267	scaffold_012	442565	443123	OE_final_unique
scaffold_017	737910	737911	HA_ChIP_1_peak_506	12.678	SNOG_10734	+	247	scaffold_006	302140	302141	OE_ChIP_1_peak_410b	296.39	SNOG_04238	-	7540	scaffold_012	490855	491164	OE_final_unique
scaffold_017	863504	863505	HA_ChIP_1_peak_507	14.5598	SNOG_10792	-	-1523	scaffold_006	302792	302793	OE_ChIP_1_peak_410c	25.19	SNOG_04235	-	-1919	scaffold_012	501591	501805	OE_final_unique
scaffold_017	863504	863505	HA_ChIP_1_peak_507	14.5598	SNOG_10794	+	708	scaffold_006	302792	302793	OE_ChIP_1_peak_410c	25.19	SNOG_04238	-	6888	scaffold_012	505412	505816	OE_final_unique
scaffold_017	892142	892143	HA_ChIP_1_peak_508	3.06792	SNOG_10810	+	-1966	scaffold_006	303415	303416	OE_ChIP_1_peak_410d	139.12	SNOG_04235	-	-2542	scaffold_012	547255	547603	OE_final_unique
scaffold_017	892142	892143	HA_ChIP_1_peak_508	3.06792	SNOG_10811	+	1125	scaffold_006	303415	303416	OE_ChIP_1_peak_410d	139.12	SNOG_04238	-	6265	scaffold_012	549542	549940	OE_final_unique
scaffold_017	938232	938233	HA_ChIP_1_peak_510	7.13336	SNOG_10839	+	-1607	scaffold_006	304164	304165	OE_ChIP_1_peak_411	32.6938	SNOG_04235	-	-3291	scaffold_012	552154	552382	OE_final_unique
scaffold_017	938232	938233	HA_ChIP_1_peak_510	7.13336	SNOG_10840	+	512	scaffold_006	304164	304165	OE_ChIP_1_peak_411	32.6938	SNOG_04238	-	5516	scaffold_012	589949	590182	OE_final_unique
scaffold_017	1053383	1053384	HA_ChIP_1_peak_511	11.937	SNOG_15160	-	-261	scaffold_006	339872	339873	OE_ChIP_1_peak_412	13.03	SNOG_04250	+	-2375	scaffold_012	616472	616777	OE_final_unique
scaffold_017	1053383	1053384	HA_ChIP_1_peak_511	11.937	SNOG_15161	+	342	scaffold_006	339872	339873	OE_ChIP_1_peak_412	13.03	SNOG_04252	+	1841	scaffold_012	634286	635654	OE_final_unique
scaffold_017	1185995	1185996	HA_ChIP_1_peak_512a	2.00244	SNOG_15219	-	-2316	scaffold_006	345601	345602	OE_ChIP_1_peak_413	88.8841	SNOG_04253	+	-1264	scaffold_012	657405	657661	OE_final_unique
scaffold_017	1185995	1185996	HA_ChIP_1_peak_512a	2.00244	SNOG_15220	+	2458	scaffold_006	345601	345602	OE_ChIP_1_peak_413	88.8841	SNOG_04254	-	2772	scaffold_012	712814	713163	OE_final_unique
scaffold_017	1186188	1186189	HA_ChIP_1_peak_512b	4.78019	SNOG_15219	-	-2509	scaffold_006	354022	354023	OE_ChIP_1_peak_414	5.06567	SNOG_04257	-	-425	scaffold_012	713993	714215	OE_final_unique
scaffold_017	1186188	1186189	HA_ChIP_1_peak_512b	4.78019	SNOG_15220	+	2265	scaffold_006	354022	354023	OE_ChIP_1_peak_414	5.06567	SNOG_04258	+	1717	scaffold_012	725537	725809	OE_final_unique
scaffold_018	122521	122522	HA_ChIP_1_peak_513	129.989	SNOG_10902	-	-245	scaffold_006	355550	355551	OE_ChIP_1_peak_415	29.9211	SNOG_04257	-	-1953	scaffold_012	726644	727679	OE_final_unique
scaffold_018	122521	122522	HA_ChIP_1_peak_513	129.989	SNOG_10903	+	667	scaffold_006	355550	355551	OE_ChIP_1_peak_415	29.9211	SNOG_04258	+	189	scaffold_012	730938	731340	OE_final_unique
scaffold_018	276671	276672	HA_ChIP_1_peak_514	6.43475	SNOG_10972	+	-734	scaffold_006	358659	358660	OE_ChIP_1_peak_416	67.7391	SNOG_04258	+	-2920	scaffold_012	733604	733975	OE_final_unique
scaffold_018	276671	276672	HA_ChIP_1_peak_514	6.43475	SNOG_10973	+	302	scaffold_006	358659	358660	OE_ChIP_1_peak_416	67.7391	SNOG_04259	+	273	scaffold_012	734263	735336	OE_final_unique
scaffold_018	510753	510754	HA_ChIP_1_peak_515	4.61656	SNOG_11077	+	-419	scaffold_006	369474	369475	OE_ChIP_1_peak_417a	3.50571	SNOG_04263	+	-3321	scaffold_012	763414	764602	OE_final_unique
scaffold_018	510753	510754	HA_ChIP_1_peak_515	4.61656	SNOG_11078	-	1760	scaffold_006	369474	369475	OE_ChIP_1_peak_417a	3.50571	SNOG_04264	-	202	scaffold_012	870622	870915	OE_final_unique
scaffold_018	593166	593167	HA_ChIP_1_peak_517	34.3352	SNOG_11117	-	-1721	scaffold_006	370111	370112	OE_ChIP_1_peak_417b	10.9032	SNOG_04266	+	1579	scaffold_012	879608	880043	OE_final_unique
scaffold_018	593166	593167	HA_ChIP_1_peak_517	34.3352	SNOG_11118	+	871	scaffold_006	370111	370112	OE_ChIP_1_peak_417b	10.9032	SNOG_30305	+	-99	scaffold_012	902896	903157	OE_final_unique
scaffold_018	601472	601473	HA_ChIP_1_peak_518	6.23148	SNOG_11121	-	-1481	scaffold_006	397120	397121	OE_ChIP_1_peak_418a	4.16241	SNOG_04274	-	-208	scaffold_012	920423	920902	OE_final_unique
scaffold_018	601472	601473	HA_ChIP_1_peak_518	6.23148	SNOG_11123	+	1857	scaffold_006	397120	397121	OE_ChIP_1_peak_418a	4.16241	SNOG_04275	+	347	scaffold_012	931742	931961	OE_final_unique
scaffold_018	606632	606633	HA_ChIP_1_peak_519	3.96072	SNOG_11125	+	538	scaffold_006	397460	397461	OE_ChIP_1_peak_418b	8.45774	SNOG_04274	-	-548	scaffold_012	983914	984172	OE_final_unique
scaffold_018	606632	606633	HA_ChIP_1_peak_519	3.96072	SNOG_30751	+	-865	scaffold_006	397460	397461	OE_ChIP_1_peak_418b	8.45774	SNOG_04275	+	7	scaffold_012	996448	996738	OE_final_unique
scaffold_018	639429	639430	HA_ChIP_1_peak_520	11.3866	SNOG_11139	-	-217	scaffold_006	428972	428973	OE_ChIP_1_peak_419a	2.07195	SNOG_04293	-	845	scaffold_012	1003408	1003632	OE_final_unique
scaffold_018	639429	639430	HA_ChIP_1_peak_520	11.3866	SNOG_11140	+	327	scaffold_006	428972	428973	OE_ChIP_1_peak_419a	2.07195	SNOG_30308	-	-152	scaffold_012	1004450	1004836	OE_final_unique
scaffold_018	682191	682192	HA_ChIP_1_peak_521	26.1807	SNOG_11160	+	-1644	scaffold_006	429289	429290	OE_ChIP_1_peak_419b	20.0234	SNOG_04293	-	528	scaffold_012	1074474	1074983	OE_final_unique
scaffold_018	682191	682192	HA_ChIP_1_peak_521	26.1807	SNOG_11161	+	2486	scaffold_006	429289	429290	OE_ChIP_1_peak_419b	20.0234	SNOG_30308	-	-469	scaffold_012	1089667	1090321	OE_final_unique
scaffold_019	206723	206724	HA_ChIP_1_peak_524c	5.98512	SNOG_11367	-	256	scaffold_006	429598	429599	OE_ChIP_1_peak_419c	2.72236	SNOG_04293	-	219	scaffold_012	1102158	1102456	OE_final_unique
scaffold_019	206723	206724	HA_ChIP_1_peak_524c	5.98512	SNOG_30764	+	-1421	scaffold_006	429598	429599	OE_ChIP_1_peak_419c	2.72236	SNOG_30308	-	-778	scaffold_012	1144127	1144599	OE_final_unique
scaffold_019	207418	207419	HA_ChIP_1_peak_525	85.4457	SNOG_11367	-	-439	scaffold_006	430002	430003	OE_ChIP_1_peak_419d	4.36157	SNOG_04293	-	-185	scaffold_012	1212806	1213374	OE_final_unique
scaffold_019	207418	207419	HA_ChIP_1_peak_525	85.4457	SNOG_11368	-	1836	scaffold_006	430002	430003	OE_ChIP_1_peak_419d	4.36157	SNOG_04294	-	3780	scaffold_012	1214753	1215605	OE_final_unique
scaffold_019	209359	209360	HA_ChIP_1_peak_526a	13.5805	SNOG_11368	-	-105	scaffold_006	434688	434689	OE_ChIP_1_peak_420	10.8487	SNOG_04294	-	-906	scaffold_012	1223106	1223433	OE_final_unique
scaffold_019	209359	209360	HA_ChIP_1_peak_526a	13.5805	SNOG_30765	+	2144	scaffold_006	434688	434689	OE_ChIP_1_peak_420	10.8487	SNOG_04295	-	3799	scaffold_012	1227148	1227454	OE_final_unique
scaffold_019	209804	209805	HA_ChIP_1_peak_526b	35.9869	SNOG_11368	-	-550	scaffold_006	450237	450238	OE_ChIP_1_peak_421	12.4462	SNOG_04300	-	-296	scaffold_013	7002	7511	OE_final_unique
scaffold_019	209804	209805	HA_ChIP_1_peak_526b	35.9869	SNOG_30765	+	1699	scaffold_006	450237	450238	OE_ChIP_1_peak_421	12.4462	SNOG_04301	+	599	scaffold_013	17782	18126	OE_final_unique
scaffold_019	210632	210633	HA_ChIP_1_peak_527	20.5487	SNOG_11368	-	-1378	scaffold_006	585929	585930	OE_ChIP_1_peak_422	106.929	SNOG_04362	+	-6031	scaffold_013	70954	71264	OE_final_unique
scaffold_019	210632	210633	HA_ChIP_1_peak_527	20.5487	SNOG_30765	+	871	scaffold_006	585929	585930	OE_ChIP_1_peak_422	106.929	SNOG_30316	+	1486	scaffold_013	130806	131390	OE_final_unique
scaffold_019	211994	211995	HA_ChIP_1_peak_528	58.5401	SNOG_11369	-	-484	scaffold_006	586662	586663	OE_ChIP_1_peak_423	5.87488	SNOG_04362	+	-6764	scaffold_013	150837	151129	OE_final_unique
scaffold_019	211994	211995	HA_ChIP_1_peak_528	58.5401	SNOG_11372	+	3620	scaffold_006	586662	586663	OE_ChIP_1_peak_423	5.87488	SNOG_30316	+	753	scaffold_013	159741	160165	OE_final_unique
scaffold_019	241602	241603	HA_ChIP_1_peak_529	9.13755	SNOG_11385	+	-2625	scaffold_006	588295	588296	OE_ChIP_1_peak_424a	9.67555	SNOG_04365	+	876	scaffold_013	327551	327824	OE_final_unique
scaffold_019	241602	241603	HA_ChIP_1_peak_529	9.13755	SNOG_11387	+	286	scaffold_006	588295	588296	OE_ChIP_1_peak_424a	9.67555	SNOG_30316	+	-880	scaffold_013	329112	329508	OE_final_unique
scaffold_019	248130	248131	HA_ChIP_1_peak_530	7.64935	SNOG_11388	-	-2099	scaffold_006	588629	588630	OE_ChIP_1_peak_424b	3.79838	SNOG_04365	+	542	scaffold_013	354075	354477	OE_final_unique
scaffold_019	248130	248131	HA_ChIP_1_peak_530	7.64935	SNOG_11389	+	1626	scaffold_006	588629	588630	OE_ChIP_1_peak_424b	3.79838	SNOG_30316	+	-1214	scaffold_013	364802	365071	OE_final_unique
scaffold_019	296896	296897	HA_ChIP_1_peak_532	8.03821	SNOG_11409	-	-1165	scaffold_006	591598	591599	OE_ChIP_1_peak_425	8.93603	SNOG_04365	+	-2427	scaffold_013	439517	439856	OE_final_unique
scaffold_019	296896	296897	HA_ChIP_1_peak_532	8.03821	SNOG_11410	-	1287	scaffold_006	591598	591599	OE_ChIP_1_peak_425	8.93603	SNOG_04368	-	3990	scaffold_013	453138	453403	OE_final_unique
scaffold_019	299450	299451	HA_ChIP_1_peak_533	31.3343	SNOG_11411	+	-1042	scaffold_006	616000	616001	OE_ChIP_1_peak_426	21.095	SNOG_04377	-	-1772	scaffold_013	453634	454001	OE_final_unique
scaffold_019	299450	299451	HA_ChIP_1_peak_533	31.3343	SNOG_11412	-	1755	scaffold_006	616000	616001	OE_ChIP_1_peak_426	21.095	SNOG_04379	-	3490	scaffold_013	480116	480467	OE_final_unique
scaffold_019	505097	505098	HA_ChIP_1_peak_534a	12.3023	SNOG_11499	+	-2402	scaffold_006	627804	627805	OE_ChIP_1_peak_427	19.8219	SNOG_04384	+	568	scaffold_013	519403	519624	OE_final_unique
scaffold_019	505097	505098	HA_ChIP_1_peak_534a	12.3023	SNOG_11501	-	3767	scaffold_006	627804	627805	OE_ChIP_1_peak_427	19.8219	SNOG_30318	+	-404	scaffold_013	597646	597863	OE_final_unique
scaffold_019	505562	505563	HA_ChIP_1_peak_534b	3.96072	SNOG_11499	+	-2867	scaffold_006	632201	632202	OE_ChIP_1_peak_428	2.01526	SNOG_04385	+	-989	scaffold_013	723811	724235	OE_final_unique
scaffold_019	505562	505563	HA_ChIP_1_peak_534b	3.96072	SNOG_11501	-	3302	scaffold_006	632201	632202	OE_ChIP_1_peak_428	2.01526	SNOG_04386	+	1641	scaffold_013	801740	802072	OE_final_unique
scaffold_019	510407	510408	HA_ChIP_1_peak_536a	9.8715	SNOG_11501	-	-1543	scaffold_006	632969	632970	OE_ChIP_1_peak_429	2.01526	SNOG_04385	+	-1757	scaffold_013	830815	831166	OE_final_unique
scaffold_019	510407	510408	HA_ChIP_1_peak_536a	9.8715	SNOG_11503	+	3364	scaffold_006	632969	632970	OE_ChIP_1_peak_429	2.01526	SNOG_04386	+	873	scaffold_013	834715	835376	OE_final_unique
scaffold_019	510608	510609	HA_ChIP_1_peak_536b	9.06376	SNOG_11501	-	-1744	scaffold_006	688645	688646	OE_ChIP_1_peak_430	34.576	SNOG_04412	-	-408	scaffold_013	910818	911261	OE_final_unique
scaffold_019	510608	510609	HA_ChIP_1_peak_536b	9.06376	SNOG_11503	+	3163	scaffold_006	688645	688646	OE_ChIP_1_peak_430	34.576	SNOG_04414	+	52	scaffold_013	941455	941711	OE_final_unique
scaffold_019	512153	512154	HA_ChIP_1_peak_537	72.5852	SNOG_11501	-	-3289	scaffold_006	695856	695857	OE_ChIP_1_peak_431	118.077	SNOG_04415	+	-2773	scaffold_013	976929	977704	OE_final_unique
scaffold_019	512153	512154	HA_ChIP_1_peak_537	72.5852	SNOG_11503	+	1618	scaffold_006	695856	695857	OE_ChIP_1_peak_431	118.077	SNOG_30321	+	317	scaffold_013	1023439	1023686	OE_final_unique
scaffold_019	694704	694705	HA_ChIP_1_peak_539	4.95834	SNOG_11591	-	624	scaffold_006	828072	828073	OE_ChIP_1_peak_432	7.12058	SNOG_04470	+	-4561	scaffold_013	1024205	1024489	OE_final_unique
scaffold_019	694704	694705	HA_ChIP_1_peak_539	4.95834	SNOG_30771	+	-1031	scaffold_006	828072	828073	OE_ChIP_1_peak_432	7.12058	SNOG_04472	-	3095	scaffold_014	37780	38226	OE_final_unique
scaffold_019	699495	699496	HA_ChIP_1_peak_541a	2.95272	SNOG_11596	-	3909	scaffold_006	831290	831291	OE_ChIP_1_peak_433	462.037	SNOG_04472	-	-123	scaffold_014	50821	51131	OE_final_unique
scaffold_019	699495	699496	HA_ChIP_1_peak_541a	2.95272	SNOG_30772	-	-2279	scaffold_006	831290	831291	OE_ChIP_1_peak_433	462.037	SNOG_04473	-	1543	scaffold_014	66110	66612	OE_final_unique
scaffold_019	699828	699829	HA_ChIP_1_peak_541b	2.40135	SNOG_11596	-	3576	scaffold_006	832461	832462	OE_ChIP_1_peak_434	235.897	SNOG_04472	-	-1294	scaffold_014	100502	100957	OE_final_unique
scaffold_019	699828	699829	HA_ChIP_1_peak_541b	2.40135	SNOG_30772	-	-2612	scaffold_006	832461	832462	OE_ChIP_1_peak_434	235.897	SNOG_04473	-	372	scaffold_014	129348	129699	OE_final_unique
scaffold_019	700434	700435	HA_ChIP_1_peak_542	3.145	SNOG_11596	-	2970	scaffold_006	833138	833139	OE_ChIP_1_peak_435	156.504	SNOG_04473	-	-305	scaffold_014	253985	254431	OE_final_unique
scaffold_019	700434	700435	HA_ChIP_1_peak_542	3.145	SNOG_30772	-	-3218	scaffold_006	833138	833139	OE_ChIP_1_peak_435	156.504	SNOG_04474	+	17	scaffold_014	257969	258529	OE_final_unique
scaffold_020	238900	238901	HA_ChIP_1_peak_545	5.36388	SNOG_11708	+	-2314	scaffold_006	834996	834997	OE_ChIP_1_peak_436a	246.887	SNOG_04474	+	-1841	scaffold_014	259299	259725	OE_final_unique
scaffold_020	238900	238901	HA_ChIP_1_peak_545	5.36388	SNOG_30785	+	110	scaffold_006	834996	834997	OE_ChIP_1_peak_436a	246.887	SNOG_04475	+	1648	scaffold_014	274118	274520	OE_final_unique
scaffold_020	258110	258111	HA_ChIP_1_peak_546a	189.795	SNOG_11718	-	-215	scaffold_006	835387	835388	OE_ChIP_1_peak_436b	117.181	SNOG_04474	+	-2232	scaffold_014	368792	369334	OE_final_unique
scaffold_020	258110	258111	HA_ChIP_1_peak_546a	189.795	SNOG_11719	-	3030	scaffold_006	835387	835388	OE_ChIP_1_peak_436b	117.181	SNOG_04475	+	1257	scaffold_014	370052	370332	OE_final_unique
scaffold_020	258335	258336	HA_ChIP_1_peak_546b	280.281	SNOG_11718	-	-440	scaffold_006	838274	838275	OE_ChIP_1_peak_437	96.0497	SNOG_04475	+	-1630	scaffold_014	370573	370866	OE_final_unique
scaffold_020	258335	258336	HA_ChIP_1_peak_546b	280.281	SNOG_11719	-	2805	scaffold_006	838274	838275	OE_ChIP_1_peak_437	96.0497	SNOG_04476	+	318	scaffold_014	408705	409183	OE_final_unique
scaffold_020	261426	261427	HA_ChIP_1_peak_547	28.4484	SNOG_11719	-	-286	scaffold_006	853231	853232	OE_ChIP_1_peak_438a	31.4152	SNOG_04483	+	-3542	scaffold_014	433034	433386	OE_final_unique
scaffold_020	261426	261427	HA_ChIP_1_peak_547	28.4484	SNOG_11720	-	3317	scaffold_006	853231	853232	OE_ChIP_1_peak_438a	31.4152	SNOG_04486	+	1582	scaffold_014	472503	472809	OE_final_unique
scaffold_020	436049	436050	HA_ChIP_1_peak_548	3.62746	SNOG_11797	+	-3624	scaffold_006	853911	853912	OE_ChIP_1_peak_438b	191.993	SNOG_04483	+	-4222	scaffold_014	491714	491930	OE_final_unique
scaffold_020	436049	436050	HA_ChIP_1_peak_548	3.62746	SNOG_11798	-	1577	scaffold_006	853911	853912	OE_ChIP_1_peak_438b	191.993	SNOG_04486	+	902	scaffold_014	569952	570257	OE_final_unique
scaffold_020	437751	437752	HA_ChIP_1_peak_549	5.6637	SNOG_11798	-	-125	scaffold_006	854416	854417	OE_ChIP_1_peak_438c	2.87309	SNOG_04483	+	-4727	scaffold_014	590385	590748	OE_final_unique
scaffold_020	437751	437752	HA_ChIP_1_peak_549	5.6637	SNOG_11801	+	1257	scaffold_006	854416	854417	OE_ChIP_1_peak_438c	2.87309	SNOG_04486	+	397	scaffold_014	612925	613163	OE_final_unique
scaffold_020	449673	449674	HA_ChIP_1_peak_550a	218.379	SNOG_11806	-	-241	scaffold_006	858490	858491	OE_ChIP_1_peak_439a	2.03666	SNOG_04486	+	-3677	scaffold_014	616178	616423	OE_final_unique
scaffold_020	449673	449674	HA_ChIP_1_peak_550a	218.379	SNOG_11807	+	981	scaffold_006	858490	858491	OE_ChIP_1_peak_439a	2.03666	SNOG_04487	-	2976	scaffold_014	659121	659467	OE_final_unique
scaffold_020	450119	450120	HA_ChIP_1_peak_550b	16.5086	SNOG_11806	-	-687	scaffold_006	858588	858589	OE_ChIP_1_peak_439b	2.72236	SNOG_04486	+	-3775	scaffold_014	674737	675065	OE_final_unique
scaffold_020	450119	450120	HA_ChIP_1_peak_550b	16.5086	SNOG_11807	+	535	scaffold_006	858588	858589	OE_ChIP_1_peak_439b	2.72236	SNOG_04487	-	2878	scaffold_014	800482	801001	OE_final_unique
scaffold_020	455953	455954	HA_ChIP_1_peak_551	12.0683	SNOG_11809	-	-229	scaffold_006	859521	859522	OE_ChIP_1_peak_440	41.4121	SNOG_04486	+	-4708	scaffold_014	955124	955343	OE_final_unique
scaffold_020	455953	455954	HA_ChIP_1_peak_551	12.0683	SNOG_11810	+	286	scaffold_006	859521	859522	OE_ChIP_1_peak_440	41.4121	SNOG_04487	-	1945	scaffold_015	28412	28802	OE_final_unique
scaffold_020	458696	458697	HA_ChIP_1_peak_552	11.7254	SNOG_11810	+	-2457	scaffold_006	883738	883739	OE_ChIP_1_peak_442	8.87038	SNOG_04505	-	-194	scaffold_015	83365	83731	OE_final_unique
scaffold_020	458696	458697	HA_ChIP_1_peak_552	11.7254	SNOG_11811	+	297	scaffold_006	883738	883739	OE_ChIP_1_peak_442	8.87038	SNOG_04506	+	61	scaffold_015	114188	114415	OE_final_unique
scaffold_020	462297	462298	HA_ChIP_1_peak_553a	5.08459	SNOG_11811	+	-3304	scaffold_006	952381	952382	OE_ChIP_1_peak_443	34.8169	SNOG_04539	+	-1573	scaffold_015	231635	232755	OE_final_unique
scaffold_020	462297	462298	HA_ChIP_1_peak_553a	5.08459	SNOG_11812	-	2198	scaffold_006	952381	952382	OE_ChIP_1_peak_443	34.8169	SNOG_04541	+	1155	scaffold_015	236047	236261	OE_final_unique
scaffold_020	462637	462638	HA_ChIP_1_peak_553b	77.764	SNOG_11811	+	-3644	scaffold_006	961989	961990	OE_ChIP_1_peak_444a	9.39804	SNOG_04544	-	-432	scaffold_015	236500	236762	OE_final_unique
scaffold_020	462637	462638	HA_ChIP_1_peak_553b	77.764	SNOG_11812	-	1858	scaffold_006	961989	961990	OE_ChIP_1_peak_444a	9.39804	SNOG_04545	-	7464	scaffold_015	263657	266361	OE_final_unique
scaffold_020	463051	463052	HA_ChIP_1_peak_553c	55.6104	SNOG_11811	+	-4058	scaffold_006	962470	962471	OE_ChIP_1_peak_444b	11.6526	SNOG_04544	-	-913	scaffold_015	307190	307654	OE_final_unique
scaffold_020	463051	463052	HA_ChIP_1_peak_553c	55.6104	SNOG_11812	-	1444	scaffold_006	962470	962471	OE_ChIP_1_peak_444b	11.6526	SNOG_04545	-	6983	scaffold_015	378040	378408	OE_final_unique
scaffold_020	463992	463993	HA_ChIP_1_peak_554	15.166	SNOG_11811	+	-4999	scaffold_006	963086	963087	OE_ChIP_1_peak_444c	8.15659	SNOG_04544	-	-1529	scaffold_015	384529	384922	OE_final_unique
scaffold_020	463992	463993	HA_ChIP_1_peak_554	15.166	SNOG_11812	-	503	scaffold_006	963086	963087	OE_ChIP_1_peak_444c	8.15659	SNOG_04545	-	6367	scaffold_015	421386	422039	OE_final_unique
scaffold_020	465194	465195	HA_ChIP_1_peak_555a	27.1997	SNOG_11812	-	-699	scaffold_006	963257	963258	OE_ChIP_1_peak_444d	4.5999	SNOG_04544	-	-1700	scaffold_015	427126	427348	OE_final_unique
scaffold_020	465194	465195	HA_ChIP_1_peak_555a	27.1997	SNOG_11814	-	3676	scaffold_006	963257	963258	OE_ChIP_1_peak_444d	4.5999	SNOG_04545	-	6196	scaffold_015	480577	481026	OE_final_unique
scaffold_020	465564	465565	HA_ChIP_1_peak_555b	3.79472	SNOG_11812	-	-1069	scaffold_006	966404	966405	OE_ChIP_1_peak_445	39.2196	SNOG_04544	-	-4847	scaffold_015	510265	510575	OE_final_unique
scaffold_020	465564	465565	HA_ChIP_1_peak_555b	3.79472	SNOG_11814	-	3306	scaffold_006	966404	966405	OE_ChIP_1_peak_445	39.2196	SNOG_04545	-	3049	scaffold_015	532667	532894	OE_final_unique
scaffold_020	465824	465825	HA_ChIP_1_peak_555c	2.45158	SNOG_11812	-	-1329	scaffold_006	1013219	1013220	OE_ChIP_1_peak_446	3.67128	SNOG_04566	-	-2276	scaffold_015	537357	537760	OE_final_unique
scaffold_020	465824	465825	HA_ChIP_1_peak_555c	2.45158	SNOG_11814	-	3046	scaffold_006	1013219	1013220	OE_ChIP_1_peak_446	3.67128	SNOG_04568	+	419	scaffold_015	585170	585484	OE_final_unique
scaffold_020	466820	466821	HA_ChIP_1_peak_556a	13.7374	SNOG_11812	-	-2325	scaffold_006	1049635	1049636	OE_ChIP_1_peak_447	35.5898	SNOG_04580	-	-379	scaffold_015	609584	610227	OE_final_unique
scaffold_020	466820	466821	HA_ChIP_1_peak_556a	13.7374	SNOG_11814	-	2050	scaffold_006	1049635	1049636	OE_ChIP_1_peak_447	35.5898	SNOG_04581	-	3180	scaffold_015	620330	620594	OE_final_unique
scaffold_020	467322	467323	HA_ChIP_1_peak_556b	40.5554	SNOG_11812	-	-2827	scaffold_006	1050412	1050413	OE_ChIP_1_peak_448	17.4898	SNOG_04580	-	-1156	scaffold_015	637860	638469	OE_final_unique
scaffold_020	467322	467323	HA_ChIP_1_peak_556b	40.5554	SNOG_11814	-	1548	scaffold_006	1050412	1050413	OE_ChIP_1_peak_448	17.4898	SNOG_04581	-	2403	scaffold_015	651588	651993	OE_final_unique
scaffold_020	535021	535022	HA_ChIP_1_peak_560	16.8974	SNOG_11851	-	-109	scaffold_006	1064168	1064169	OE_ChIP_1_peak_449	15.1283	SNOG_04587	-	-396	scaffold_015	785137	785905	OE_final_unique
scaffold_020	535021	535022	HA_ChIP_1_peak_560	16.8974	SNOG_11852	-	1750	scaffold_006	1064168	1064169	OE_ChIP_1_peak_449	15.1283	SNOG_04588	-	2196	scaffold_015	798119	798392	OE_final_unique
scaffold_020	539210	539211	HA_ChIP_1_peak_561	72.9338	SNOG_11853	+	909	scaffold_006	1089911	1089912	OE_ChIP_1_peak_450a	3.02691	SNOG_04599	-	-5294	scaffold_015	817805	819923	OE_final_unique
scaffold_020	539210	539211	HA_ChIP_1_peak_561	72.9338	SNOG_30794	-	-225	scaffold_006	1089911	1089912	OE_ChIP_1_peak_450a	3.02691	SNOG_04600	-	1103	scaffold_015	842932	843249	OE_final_unique
scaffold_020	551298	551299	HA_ChIP_1_peak_562	11.0002	SNOG_11855	-	-1578	scaffold_006	1090347	1090348	OE_ChIP_1_peak_450b	38.6142	SNOG_04599	-	-5730	scaffold_015	843855	844217	OE_final_unique
scaffold_020	551298	551299	HA_ChIP_1_peak_562	11.0002	SNOG_11856	-	3608	scaffold_006	1090347	1090348	OE_ChIP_1_peak_450b	38.6142	SNOG_04600	-	667	scaffold_015	871692	872099	OE_final_unique
scaffold_020	577114	577115	HA_ChIP_1_peak_563a	8.15802	SNOG_11867	+	-1776	scaffold_006	1094780	1094781	OE_ChIP_1_peak_451	2.43025	SNOG_04603	-	-22	scaffold_015	924277	924655	OE_final_unique
scaffold_020	577114	577115	HA_ChIP_1_peak_563a	8.15802	SNOG_11869	+	1361	scaffold_006	1094780	1094781	OE_ChIP_1_peak_451	2.43025	SNOG_04605	-	3393	scaffold_015	967331	967646	OE_final_unique
scaffold_020	577251	577252	HA_ChIP_1_peak_563b	6.79061	SNOG_11867	+	-1913	scaffold_006	1138587	1138588	OE_ChIP_1_peak_452a	12.9561	SNOG_04620	-	-119	scaffold_015	976543	977384	OE_final_unique
scaffold_020	577251	577252	HA_ChIP_1_peak_563b	6.79061	SNOG_11869	+	1224	scaffold_006	1138587	1138588	OE_ChIP_1_peak_452a	12.9561	SNOG_04622	-	7726	scaffold_015	983855	984119	OE_final_unique
scaffold_020	578091	578092	HA_ChIP_1_peak_564	2.15631	SNOG_11867	+	-2753	scaffold_006	1138906	1138907	OE_ChIP_1_peak_452b	12.3169	SNOG_04620	-	-438	scaffold_015	984960	985377	OE_final_unique
scaffold_020	578091	578092	HA_ChIP_1_peak_564	2.15631	SNOG_11869	+	384	scaffold_006	1138906	1138907	OE_ChIP_1_peak_452b	12.3169	SNOG_04622	-	7407	scaffold_016	9033	9520	OE_final_unique
scaffold_020	599209	599210	HA_ChIP_1_peak_565	8.82697	SNOG_11876	-	-418	scaffold_006	1139907	1139908	OE_ChIP_1_peak_453a	9.19753	SNOG_04620	-	-1439	scaffold_016	9740	9969	OE_final_unique
scaffold_020	599209	599210	HA_ChIP_1_peak_565	8.82697	SNOG_11878	+	1336	scaffold_006	1139907	1139908	OE_ChIP_1_peak_453a	9.19753	SNOG_04622	-	6406	scaffold_016	55653	56096	OE_final_unique
scaffold_020	600037	600038	HA_ChIP_1_peak_566	9.28146	SNOG_11876	-	-1246	scaffold_006	1140299	1140300	OE_ChIP_1_peak_453b	23.3832	SNOG_04620	-	-1831	scaffold_016	116655	117001	OE_final_unique
scaffold_020	600037	600038	HA_ChIP_1_peak_566	9.28146	SNOG_11878	+	508	scaffold_006	1140299	1140300	OE_ChIP_1_peak_453b	23.3832	SNOG_04622	-	6014	scaffold_016	119976	120341	OE_final_unique
scaffold_020	621253	621254	HA_ChIP_1_peak_567	55.7084	SNOG_11884	-	-568	scaffold_006	1173413	1173414	OE_ChIP_1_peak_454a	17.1862	SNOG_04635	-	-834	scaffold_016	165150	165862	OE_final_unique
scaffold_020	621253	621254	HA_ChIP_1_peak_567	55.7084	SNOG_11885	+	684	scaffold_006	1173413	1173414	OE_ChIP_1_peak_454a	17.1862	SNOG_04636	-	2902	scaffold_016	175207	176270	OE_final_unique
scaffold_020	960764	960765	HA_ChIP_1_peak_569	5.74916	SNOG_13930	-	-733	scaffold_006	1174075	1174076	OE_ChIP_1_peak_454b	20.468	SNOG_04635	-	-1496	scaffold_016	185250	185527	OE_final_unique
scaffold_020	960764	960765	HA_ChIP_1_peak_569	5.74916	SNOG_13931	+	1664	scaffold_006	1174075	1174076	OE_ChIP_1_peak_454b	20.468	SNOG_04636	-	2240	scaffold_016	212672	213171	OE_final_unique
scaffold_020	968556	968557	HA_ChIP_1_peak_570	5.0406	SNOG_13932	+	-4372	scaffold_006	1261041	1261042	OE_ChIP_1_peak_455	2.94057	SNOG_04675	-	-449	scaffold_016	259825	260155	OE_final_unique
scaffold_020	968556	968557	HA_ChIP_1_peak_570	5.0406	SNOG_13933	+	392	scaffold_006	1261041	1261042	OE_ChIP_1_peak_455	2.94057	SNOG_04676	+	448	scaffold_016	379960	380434	OE_final_unique
scaffold_020	990240	990241	HA_ChIP_1_peak_571	8.7355	SNOG_13942	-	-482	scaffold_006	1282085	1282086	OE_ChIP_1_peak_456	11.4211	SNOG_04683	+	-6158	scaffold_016	390490	390708	OE_final_unique
scaffold_020	990240	990241	HA_ChIP_1_peak_571	8.7355	SNOG_13944	+	827	scaffold_006	1282085	1282086	OE_ChIP_1_peak_456	11.4211	SNOG_04685	+	598	scaffold_016	401405	401882	OE_final_unique
scaffold_020	990692	990693	HA_ChIP_1_peak_572	33.7527	SNOG_13942	-	-934	scaffold_006	1332716	1332717	OE_ChIP_1_peak_457	22.6344	SNOG_04703	-	-51	scaffold_016	465205	465439	OE_final_unique
scaffold_020	990692	990693	HA_ChIP_1_peak_572	33.7527	SNOG_13944	+	375	scaffold_006	1332716	1332717	OE_ChIP_1_peak_457	22.6344	SNOG_04704	+	325	scaffold_016	466136	467001	OE_final_unique
scaffold_020	998021	998022	HA_ChIP_1_peak_573	24.5744	SNOG_13946	-	-1569	scaffold_006	1410752	1410753	OE_ChIP_1_peak_458	16.5296	SNOG_04740	-	-736	scaffold_016	472332	472654	OE_final_unique
scaffold_020	998021	998022	HA_ChIP_1_peak_573	24.5744	SNOG_13948	-	2850	scaffold_006	1410752	1410753	OE_ChIP_1_peak_458	16.5296	SNOG_04741	+	1688	scaffold_016	499832	500186	OE_final_unique
scaffold_020	998602	998603	HA_ChIP_1_peak_574	5.35722	SNOG_13946	-	-2150	scaffold_006	1417302	1417303	OE_ChIP_1_peak_459	16.6629	SNOG_04742	+	-1741	scaffold_016	501412	501758	OE_final_unique
scaffold_020	998602	998603	HA_ChIP_1_peak_574	5.35722	SNOG_13948	-	2269	scaffold_006	1417302	1417303	OE_ChIP_1_peak_459	16.6629	SNOG_04743	+	1806	scaffold_016	511741	512014	OE_final_unique
scaffold_020	1001201	1001202	HA_ChIP_1_peak_575	9.35345	SNOG_13948	-	-330	scaffold_006	1446794	1446795	OE_ChIP_1_peak_460	165.884	SNOG_04756	-	-485	scaffold_016	677626	678129	OE_final_unique
scaffold_020	1001201	1001202	HA_ChIP_1_peak_575	9.35345	SNOG_13949	+	300	scaffold_006	1446794	1446795	OE_ChIP_1_peak_460	165.884	SNOG_30333	-	205	scaffold_016	796880	797170	OE_final_unique
scaffold_020	1069798	1069799	HA_ChIP_1_peak_577	3.4671	SNOG_13979	+	-1877	scaffold_006	1453125	1453126	OE_ChIP_1_peak_461	106.361	SNOG_04759	+	-1645	scaffold_016	884389	884770	OE_final_unique
scaffold_020	1069798	1069799	HA_ChIP_1_peak_577	3.4671	SNOG_13980	+	614	scaffold_006	1453125	1453126	OE_ChIP_1_peak_461	106.361	SNOG_04760	+	137	scaffold_016	885808	886921	OE_final_unique
scaffold_020	1079031	1079032	HA_ChIP_1_peak_578	77.353	SNOG_13983	+	-1699	scaffold_007	59470	59471	OE_ChIP_1_peak_462	296.45	SNOG_04799	+	-1811	scaffold_016	888159	888850	OE_final_unique
scaffold_020	1079031	1079032	HA_ChIP_1_peak_578	77.353	SNOG_13984	+	327	scaffold_007	59470	59471	OE_ChIP_1_peak_462	296.45	SNOG_04800	-	594	scaffold_017	18710	19486	OE_final_unique
scaffold_020	1118501	1118502	HA_ChIP_1_peak_579a	25.4248	SNOG_14003	-	-433	scaffold_007	67199	67200	OE_ChIP_1_peak_463	23.8161	SNOG_04802	-	-1479	scaffold_017	20890	21738	OE_final_unique
scaffold_020	1118501	1118502	HA_ChIP_1_peak_579a	25.4248	SNOG_14006	-	3999	scaffold_007	67199	67200	OE_ChIP_1_peak_463	23.8161	SNOG_04803	-	297	scaffold_017	49391	51066	OE_final_unique
scaffold_020	1119017	1119018	HA_ChIP_1_peak_579b	69.047	SNOG_14003	-	-949	scaffold_007	68148	68149	OE_ChIP_1_peak_464	6.07612	SNOG_04803	-	-652	scaffold_017	51291	52074	OE_final_unique
scaffold_020	1119017	1119018	HA_ChIP_1_peak_579b	69.047	SNOG_14006	-	3483	scaffold_007	68148	68149	OE_ChIP_1_peak_464	6.07612	SNOG_04804	+	269	scaffold_017	77966	78585	OE_final_unique
scaffold_020	1122869	1122870	HA_ChIP_1_peak_580	107.711	SNOG_14006	-	-369	scaffold_007	77666	77667	OE_ChIP_1_peak_466a	71.1573	SNOG_04807	-	-180	scaffold_017	131269	131547	OE_final_unique
scaffold_020	1122869	1122870	HA_ChIP_1_peak_580	107.711	SNOG_14007	+	2782	scaffold_007	77666	77667	OE_ChIP_1_peak_466a	71.1573	SNOG_04810	-	4555	scaffold_017	251554	251809	OE_final_unique
scaffold_020	1129527	1129528	HA_ChIP_1_peak_581	15.4978	SNOG_14008	-	-648	scaffold_007	78204	78205	OE_ChIP_1_peak_466b	212.942	SNOG_04807	-	-718	scaffold_017	346849	347229	OE_final_unique
scaffold_020	1129527	1129528	HA_ChIP_1_peak_581	15.4978	SNOG_14009	-	1975	scaffold_007	78204	78205	OE_ChIP_1_peak_466b	212.942	SNOG_04810	-	4017	scaffold_017	347741	348058	OE_final_unique
scaffold_020	1182634	1182635	HA_ChIP_1_peak_583	11.742	SNOG_14030	+	-3436	scaffold_007	78872	78873	OE_ChIP_1_peak_466c	844.532	SNOG_04807	-	-1386	scaffold_017	396996	397297	OE_final_unique
scaffold_020	1182634	1182635	HA_ChIP_1_peak_583	11.742	SNOG_14031	+	488	scaffold_007	78872	78873	OE_ChIP_1_peak_466c	844.532	SNOG_04810	-	3349	scaffold_017	495096	496296	OE_final_unique
scaffold_020	1184724	1184725	HA_ChIP_1_peak_584	5.05447	SNOG_14031	+	-1602	scaffold_007	96017	96018	OE_ChIP_1_peak_467	6.04556	SNOG_04817	+	-1657	scaffold_017	510255	510655	OE_final_unique
scaffold_020	1184724	1184725	HA_ChIP_1_peak_584	5.05447	SNOG_30807	+	5277	scaffold_007	96017	96018	OE_ChIP_1_peak_467	6.04556	SNOG_04818	-	2393	scaffold_017	548217	548805	OE_final_unique
scaffold_020	1187206	1187207	HA_ChIP_1_peak_585	19.9518	SNOG_14031	+	-4084	scaffold_007	116658	116659	OE_ChIP_1_peak_468a	11.1688	SNOG_04827	+	776	scaffold_017	640631	640947	OE_final_unique
scaffold_020	1187206	1187207	HA_ChIP_1_peak_585	19.9518	SNOG_30807	+	2795	scaffold_007	116658	116659	OE_ChIP_1_peak_468a	11.1688	SNOG_30341	-	-843	scaffold_017	651138	651447	OE_final_unique
scaffold_020	1189179	1189180	HA_ChIP_1_peak_586	13.3608	SNOG_14031	+	-6057	scaffold_007	117268	117269	OE_ChIP_1_peak_468b	37.3605	SNOG_04827	+	166	scaffold_017	666499	667401	OE_final_unique
scaffold_020	1189179	1189180	HA_ChIP_1_peak_586	13.3608	SNOG_30807	+	822	scaffold_007	117268	117269	OE_ChIP_1_peak_468b	37.3605	SNOG_30341	-	-1453	scaffold_017	691733	692060	OE_final_unique
scaffold_020	1189879	1189880	HA_ChIP_1_peak_587	22.4664	SNOG_14031	+	-6757	scaffold_007	167357	167358	OE_ChIP_1_peak_469	2.21122	SNOG_04854	+	-1453	scaffold_017	696292	696533	OE_final_unique
scaffold_020	1189879	1189880	HA_ChIP_1_peak_587	22.4664	SNOG_30807	+	122	scaffold_007	167357	167358	OE_ChIP_1_peak_469	2.21122	SNOG_04855	+	957	scaffold_017	696779	697454	OE_final_unique
scaffold_021	41387	41388	HA_ChIP_1_peak_588a	2.45224	SNOG_11954	-	-511	scaffold_007	250865	250866	OE_ChIP_1_peak_470	12.7152	SNOG_04871	+	-6017	scaffold_017	744190	744568	OE_final_unique
scaffold_021	41387	41388	HA_ChIP_1_peak_588a	2.45224	SNOG_11955	-	2056	scaffold_007	250865	250866	OE_ChIP_1_peak_470	12.7152	SNOG_04872	-	481	scaffold_017	747799	749107	OE_final_unique
scaffold_021	41646	41647	HA_ChIP_1_peak_588b	7.15104	SNOG_11954	-	-770	scaffold_007	265214	265215	OE_ChIP_1_peak_471	831.317	SNOG_04879	-	-150	scaffold_017	852937	853282	OE_final_unique
scaffold_021	41646	41647	HA_ChIP_1_peak_588b	7.15104	SNOG_11955	-	1797	scaffold_007	265214	265215	OE_ChIP_1_peak_471	831.317	SNOG_04880	+	164	scaffold_017	885685	886091	OE_final_unique
scaffold_021	156834	156835	HA_ChIP_1_peak_589	8.13091	SNOG_12011	-	-1737	scaffold_007	272031	272032	OE_ChIP_1_peak_472	117.09	SNOG_04883	+	-1423	scaffold_017	935397	936145	OE_final_unique
scaffold_021	156834	156835	HA_ChIP_1_peak_589	8.13091	SNOG_12015	-	3515	scaffold_007	272031	272032	OE_ChIP_1_peak_472	117.09	SNOG_04885	+	2396	scaffold_017	939009	939223	OE_final_unique
scaffold_021	242317	242318	HA_ChIP_1_peak_592	107.059	SNOG_12046	+	-1334	scaffold_007	368157	368158	OE_ChIP_1_peak_473	6.94122	SNOG_04935	-	-1347	scaffold_017	1051592	1051861	OE_final_unique
scaffold_021	242317	242318	HA_ChIP_1_peak_592	107.059	SNOG_12047	+	1288	scaffold_007	368157	368158	OE_ChIP_1_peak_473	6.94122	SNOG_04936	+	1095	scaffold_017	1065308	1065550	OE_final_unique
scaffold_021	244004	244005	HA_ChIP_1_peak_593	3.49555	SNOG_12047	+	-399	scaffold_007	381933	381934	OE_ChIP_1_peak_474	14.0939	SNOG_04942	-	-435	scaffold_017	1066012	1066302	OE_final_unique
scaffold_021	244004	244005	HA_ChIP_1_peak_593	3.49555	SNOG_12048	-	4264	scaffold_007	381933	381934	OE_ChIP_1_peak_474	14.0939	SNOG_04943	+	491	scaffold_017	1082507	1082794	OE_final_unique
scaffold_021	268561	268562	HA_ChIP_1_peak_594	110.384	SNOG_12057	+	-2692	scaffold_007	417564	417565	OE_ChIP_1_peak_475	288.469	SNOG_04963	-	-493	scaffold_017	1083027	1083349	OE_final_unique
scaffold_021	268561	268562	HA_ChIP_1_peak_594	110.384	SNOG_12059	-	2433	scaffold_007	417564	417565	OE_ChIP_1_peak_475	288.469	SNOG_04964	+	289	scaffold_017	1141484	1141746	OE_final_unique
scaffold_021	269103	269104	HA_ChIP_1_peak_595a	2.38309	SNOG_12057	+	-3234	scaffold_007	436550	436551	OE_ChIP_1_peak_476	35.9388	SNOG_04973	+	-4028	scaffold_017	1153251	1153554	OE_final_unique
scaffold_021	269103	269104	HA_ChIP_1_peak_595a	2.38309	SNOG_12059	-	1891	scaffold_007	436550	436551	OE_ChIP_1_peak_476	35.9388	SNOG_04976	+	3263	scaffold_017	1153838	1154085	OE_final_unique
scaffold_021	269303	269304	HA_ChIP_1_peak_595b	2.49012	SNOG_12057	+	-3434	scaffold_007	439557	439558	OE_ChIP_1_peak_477	4.18476	SNOG_04973	+	-7035	scaffold_017	1171473	1171708	OE_final_unique
scaffold_021	269303	269304	HA_ChIP_1_peak_595b	2.49012	SNOG_12059	-	1691	scaffold_007	439557	439558	OE_ChIP_1_peak_477	4.18476	SNOG_04976	+	256	scaffold_017	1239018	1239484	OE_final_unique
scaffold_021	271819	271820	HA_ChIP_1_peak_596	50.5713	SNOG_12059	-	-825	scaffold_007	449847	449848	OE_ChIP_1_peak_478a	51.6373	SNOG_04979	-	-555	scaffold_017	1252697	1253447	OE_final_unique
scaffold_021	271819	271820	HA_ChIP_1_peak_596	50.5713	SNOG_12060	-	3657	scaffold_007	449847	449848	OE_ChIP_1_peak_478a	51.6373	SNOG_04980	+	682	scaffold_017	1254612	1256017	OE_final_unique
scaffold_021	272764	272765	HA_ChIP_1_peak_597	5.2476	SNOG_12059	-	-1770	scaffold_007	450260	450261	OE_ChIP_1_peak_478b	173.119	SNOG_04979	-	-968	scaffold_017	1256270	1256935	OE_final_unique
scaffold_021	272764	272765	HA_ChIP_1_peak_597	5.2476	SNOG_12060	-	2712	scaffold_007	450260	450261	OE_ChIP_1_peak_478b	173.119	SNOG_04980	+	269	scaffold_017	1259634	1259885	OE_final_unique
scaffold_021	330161	330162	HA_ChIP_1_peak_598	4.32577	SNOG_12086	-	-379	scaffold_007	452854	452855	OE_ChIP_1_peak_479a	46.8021	SNOG_04980	+	-2325	scaffold_018	45906	46271	OE_final_unique
scaffold_021	330161	330162	HA_ChIP_1_peak_598	4.32577	SNOG_12089	-	7523	scaffold_007	452854	452855	OE_ChIP_1_peak_479a	46.8021	SNOG_04981	-	1190	scaffold_018	92512	92810	OE_final_unique
scaffold_021	446178	446179	HA_ChIP_1_peak_601	2.43855	SNOG_12143	+	-4932	scaffold_007	453622	453623	OE_ChIP_1_peak_479b	64.8611	SNOG_04980	+	-3093	scaffold_018	228058	228485	OE_final_unique
scaffold_021	446178	446179	HA_ChIP_1_peak_601	2.43855	SNOG_12145	-	2110	scaffold_007	453622	453623	OE_ChIP_1_peak_479b	64.8611	SNOG_04981	-	422	scaffold_018	229312	229678	OE_final_unique
scaffold_021	446979	446980	HA_ChIP_1_peak_602	3.35458	SNOG_12143	+	-5733	scaffold_007	454550	454551	OE_ChIP_1_peak_479c	132.748	SNOG_04981	-	-506	scaffold_018	252668	253600	OE_final_unique
scaffold_021	446979	446980	HA_ChIP_1_peak_602	3.35458	SNOG_12145	-	1309	scaffold_007	454550	454551	OE_ChIP_1_peak_479c	132.748	SNOG_04984	+	1479	scaffold_018	277805	278412	OE_final_unique
scaffold_021	447521	447522	HA_ChIP_1_peak_603a	3.90223	SNOG_12143	+	-6275	scaffold_007	455149	455150	OE_ChIP_1_peak_479d	6.33374	SNOG_04981	-	-1105	scaffold_018	280158	280547	OE_final_unique
scaffold_021	447521	447522	HA_ChIP_1_peak_603a	3.90223	SNOG_12145	-	767	scaffold_007	455149	455150	OE_ChIP_1_peak_479d	6.33374	SNOG_04984	+	880	scaffold_018	280778	281063	OE_final_unique
scaffold_021	447741	447742	HA_ChIP_1_peak_603b	2.4355	SNOG_12143	+	-6495	scaffold_007	461341	461342	OE_ChIP_1_peak_480	20.005	SNOG_04986	+	1690	scaffold_018	517296	517718	OE_final_unique
scaffold_021	447741	447742	HA_ChIP_1_peak_603b	2.4355	SNOG_12145	-	547	scaffold_007	461341	461342	OE_ChIP_1_peak_480	20.005	SNOG_30346	-	-5237	scaffold_018	531899	532270	OE_final_unique
scaffold_021	565452	565453	HA_ChIP_1_peak_604	7.86604	SNOG_12207	+	-1232	scaffold_007	483621	483622	OE_ChIP_1_peak_481	187.366	SNOG_04997	-	-2517	scaffold_018	532815	533194	OE_final_unique
scaffold_021	565452	565453	HA_ChIP_1_peak_604	7.86604	SNOG_12208	-	2943	scaffold_007	483621	483622	OE_ChIP_1_peak_481	187.366	SNOG_04998	-	418	scaffold_018	535831	536288	OE_final_unique
scaffold_021	578225	578226	HA_ChIP_1_peak_606a	2.06578	SNOG_12213	-	-367	scaffold_007	521442	521443	OE_ChIP_1_peak_482	23.1814	SNOG_05015	+	-4620	scaffold_018	542674	542976	OE_final_unique
scaffold_021	578225	578226	HA_ChIP_1_peak_606a	2.06578	SNOG_12214	+	296	scaffold_007	521442	521443	OE_ChIP_1_peak_482	23.1814	SNOG_05017	+	903	scaffold_018	554452	554778	OE_final_unique
scaffold_021	578479	578480	HA_ChIP_1_peak_606b	21.4133	SNOG_12213	-	-621	scaffold_007	543164	543165	OE_ChIP_1_peak_483	3.62276	SNOG_05027	-	-1328	scaffold_018	601979	602597	OE_final_unique
scaffold_021	578479	578480	HA_ChIP_1_peak_606b	21.4133	SNOG_12214	+	42	scaffold_007	543164	543165	OE_ChIP_1_peak_483	3.62276	SNOG_05030	+	1969	scaffold_018	605668	606109	OE_final_unique
scaffold_022	19810	19811	HA_ChIP_1_peak_608	17.3607	SNOG_12273	-	-236	scaffold_007	550645	550646	OE_ChIP_1_peak_484	11.6526	SNOG_05032	+	-1723	scaffold_018	631784	632181	OE_final_unique
scaffold_022	19810	19811	HA_ChIP_1_peak_608	17.3607	SNOG_30829	-	2028	scaffold_007	550645	550646	OE_ChIP_1_peak_484	11.6526	SNOG_30349	+	2285	scaffold_018	632738	633026	OE_final_unique
scaffold_022	272875	272876	HA_ChIP_1_peak_611a	8.5064	SNOG_12396	-	-490	scaffold_007	558999	559000	OE_ChIP_1_peak_485	31.4588	SNOG_05034	+	-3255	scaffold_018	636897	637595	OE_final_unique
scaffold_022	272875	272876	HA_ChIP_1_peak_611a	8.5064	SNOG_12399	-	2843	scaffold_007	558999	559000	OE_ChIP_1_peak_485	31.4588	SNOG_30350	-	395	scaffold_018	762410	762676	OE_final_unique
scaffold_022	273107	273108	HA_ChIP_1_peak_611b	2.93805	SNOG_12396	-	-722	scaffold_007	561529	561530	OE_ChIP_1_peak_486	37.0144	SNOG_05037	-	1427	scaffold_018	771448	771743	OE_final_unique
scaffold_022	273107	273108	HA_ChIP_1_peak_611b	2.93805	SNOG_12399	-	2611	scaffold_007	561529	561530	OE_ChIP_1_peak_486	37.0144	SNOG_30352	-	-188	scaffold_018	783308	783884	OE_final_unique
scaffold_022	273562	273563	HA_ChIP_1_peak_611c	58.4437	SNOG_12396	-	-1177	scaffold_007	574900	574901	OE_ChIP_1_peak_487	35.1896	SNOG_30354	+	-583	scaffold_018	786608	788882	OE_final_unique
scaffold_022	273562	273563	HA_ChIP_1_peak_611c	58.4437	SNOG_12399	-	2156	scaffold_007	574900	574901	OE_ChIP_1_peak_487	35.1896	SNOG_30355	-	522	scaffold_018	870443	871062	OE_final_unique
scaffold_023	92641	92642	HA_ChIP_1_peak_616	12.6831	SNOG_12577	+	-2285	scaffold_007	577272	577273	OE_ChIP_1_peak_488a	101.987	SNOG_05043	+	-1310	scaffold_019	29823	30474	OE_final_unique
scaffold_023	92641	92642	HA_ChIP_1_peak_616	12.6831	SNOG_12578	+	1333	scaffold_007	577272	577273	OE_ChIP_1_peak_488a	101.987	SNOG_05044	-	1107	scaffold_019	46345	46561	OE_final_unique
scaffold_023	311017	311018	HA_ChIP_1_peak_617a	16.0905	SNOG_12674	-	1394	scaffold_007	577792	577793	OE_ChIP_1_peak_488b	53.5565	SNOG_05043	+	-1830	scaffold_019	51137	51407	OE_final_unique
scaffold_023	311017	311018	HA_ChIP_1_peak_617a	16.0905	SNOG_30851	+	-1155	scaffold_007	577792	577793	OE_ChIP_1_peak_488b	53.5565	SNOG_05044	-	587	scaffold_019	51789	52123	OE_final_unique
scaffold_023	311156	311157	HA_ChIP_1_peak_617b	11.3671	SNOG_12674	-	1255	scaffold_007	578561	578562	OE_ChIP_1_peak_489a	2.72759	SNOG_05044	-	-182	scaffold_019	129463	129678	OE_final_unique
scaffold_023	311156	311157	HA_ChIP_1_peak_617b	11.3671	SNOG_30851	+	-1294	scaffold_007	578561	578562	OE_ChIP_1_peak_489a	2.72759	SNOG_05045	+	3271	scaffold_019	148914	149207	OE_final_unique
scaffold_023	393550	393551	HA_ChIP_1_peak_619	5.7781	SNOG_12712	+	-3338	scaffold_007	579090	579091	OE_ChIP_1_peak_489b	123.128	SNOG_05044	-	-711	scaffold_019	154212	155077	OE_final_unique
scaffold_023	393550	393551	HA_ChIP_1_peak_619	5.7781	SNOG_12715	+	859	scaffold_007	579090	579091	OE_ChIP_1_peak_489b	123.128	SNOG_05045	+	2742	scaffold_019	175407	175685	OE_final_unique
scaffold_023	394127	394128	HA_ChIP_1_peak_620	9.55789	SNOG_12712	+	-3915	scaffold_007	581489	581490	OE_ChIP_1_peak_490	3.16293	SNOG_05044	-	-3110	scaffold_019	195455	195784	OE_final_unique
scaffold_023	394127	394128	HA_ChIP_1_peak_620	9.55789	SNOG_12715	+	282	scaffold_007	581489	581490	OE_ChIP_1_peak_490	3.16293	SNOG_05045	+	343	scaffold_019	196874	197254	OE_final_unique
scaffold_023	407373	407374	HA_ChIP_1_peak_621	15.1951	SNOG_12719	-	-974	scaffold_007	583221	583222	OE_ChIP_1_peak_491a	39.166	SNOG_05046	+	-247	scaffold_019	198493	199019	OE_final_unique
scaffold_023	407373	407374	HA_ChIP_1_peak_621	15.1951	SNOG_12720	+	689	scaffold_007	583221	583222	OE_ChIP_1_peak_491a	39.166	SNOG_05048	-	5665	scaffold_019	200812	201233	OE_final_unique
scaffold_023	407937	407938	HA_ChIP_1_peak_622	9.86785	SNOG_12719	-	-1538	scaffold_007	584200	584201	OE_ChIP_1_peak_491b	109.607	SNOG_05046	+	-1226	scaffold_019	204187	204683	OE_final_unique
scaffold_023	407937	407938	HA_ChIP_1_peak_622	9.86785	SNOG_12720	+	125	scaffold_007	584200	584201	OE_ChIP_1_peak_491b	109.607	SNOG_05048	-	4686	scaffold_019	222095	223896	OE_final_unique
scaffold_023	426654	426655	HA_ChIP_1_peak_623	2.32088	SNOG_12729	-	-912	scaffold_007	584499	584500	OE_ChIP_1_peak_491c	105.889	SNOG_05046	+	-1525	scaffold_019	293574	293877	OE_final_unique
scaffold_023	426654	426655	HA_ChIP_1_peak_623	2.32088	SNOG_30854	-	243	scaffold_007	584499	584500	OE_ChIP_1_peak_491c	105.889	SNOG_05048	-	4387	scaffold_019	359546	359849	OE_final_unique
scaffold_023	491436	491437	HA_ChIP_1_peak_624	6.28505	SNOG_12754	-	-1787	scaffold_007	585342	585343	OE_ChIP_1_peak_491d	39.4425	SNOG_05046	+	-2368	scaffold_019	364449	364757	OE_final_unique
scaffold_023	491436	491437	HA_ChIP_1_peak_624	6.28505	SNOG_12755	+	1610	scaffold_007	585342	585343	OE_ChIP_1_peak_491d	39.4425	SNOG_05048	-	3544	scaffold_019	377759	378487	OE_final_unique
scaffold_024	46977	46978	HA_ChIP_1_peak_625	6.86649	SNOG_12803	+	-3597	scaffold_007	586172	586173	OE_ChIP_1_peak_491e	89.541	SNOG_05046	+	-3198	scaffold_019	532049	532381	OE_final_unique
scaffold_024	46977	46978	HA_ChIP_1_peak_625	6.86649	SNOG_12804	-	907	scaffold_007	586172	586173	OE_ChIP_1_peak_491e	89.541	SNOG_05048	-	2714	scaffold_019	563816	564600	OE_final_unique
scaffold_024	53814	53815	HA_ChIP_1_peak_626	4.17555	SNOG_12805	-	-2066	scaffold_007	673013	673014	OE_ChIP_1_peak_492	9.6397	SNOG_05070	+	-1519	scaffold_019	599341	600049	OE_final_unique
scaffold_024	53814	53815	HA_ChIP_1_peak_626	4.17555	SNOG_12808	+	1968	scaffold_007	673013	673014	OE_ChIP_1_peak_492	9.6397	SNOG_05072	+	205	scaffold_019	669758	670585	OE_final_unique
scaffold_024	130460	130461	HA_ChIP_1_peak_628	5.54598	SNOG_12848	-	-326	scaffold_007	729551	729552	OE_ChIP_1_peak_493	56.8972	SNOG_05106	+	-1871	scaffold_019	697982	698362	OE_final_unique
scaffold_024	130460	130461	HA_ChIP_1_peak_628	5.54598	SNOG_12849	+	373	scaffold_007	729551	729552	OE_ChIP_1_peak_493	56.8972	SNOG_05108	+	10754	scaffold_019	709512	709749	OE_final_unique
scaffold_024	302225	302226	HA_ChIP_1_peak_631	32.0204	SNOG_12919	+	-2122	scaffold_007	740005	740006	OE_ChIP_1_peak_494	78.2367	SNOG_05106	+	-12325	scaffold_019	753120	753362	OE_final_unique
scaffold_024	302225	302226	HA_ChIP_1_peak_631	32.0204	SNOG_12923	+	4427	scaffold_007	740005	740006	OE_ChIP_1_peak_494	78.2367	SNOG_05108	+	300	scaffold_019	755655	756053	OE_final_unique
scaffold_024	310751	310752	HA_ChIP_1_peak_632	75.0196	SNOG_12923	+	-4099	scaffold_007	743226	743227	OE_ChIP_1_peak_495	10.5801	SNOG_05109	-	-657	scaffold_019	757797	758302	OE_final_unique
scaffold_024	310751	310752	HA_ChIP_1_peak_632	75.0196	SNOG_12925	-	1577	scaffold_007	743226	743227	OE_ChIP_1_peak_495	10.5801	SNOG_05110	-	1876	scaffold_019	774406	774996	OE_final_unique
scaffold_024	318692	318693	HA_ChIP_1_peak_633	19.6704	SNOG_12928	+	-2431	scaffold_007	769132	769133	OE_ChIP_1_peak_496a	85.3734	SNOG_05122	-	-1787	scaffold_020	56238	59380	OE_final_unique
scaffold_024	318692	318693	HA_ChIP_1_peak_633	19.6704	SNOG_12929	+	340	scaffold_007	769132	769133	OE_ChIP_1_peak_496a	85.3734	SNOG_05124	+	1158	scaffold_020	76552	76906	OE_final_unique
scaffold_024	370661	370662	HA_ChIP_1_peak_635	58.6853	SNOG_12956	-	-332	scaffold_007	769563	769564	OE_ChIP_1_peak_496b	16.5204	SNOG_05122	-	-2218	scaffold_020	77994	78393	OE_final_unique
scaffold_024	370661	370662	HA_ChIP_1_peak_635	58.6853	SNOG_12957	-	1717	scaffold_007	769563	769564	OE_ChIP_1_peak_496b	16.5204	SNOG_05124	+	727	scaffold_020	287922	288369	OE_final_unique
scaffold_024	373187	373188	HA_ChIP_1_peak_636a	236.301	SNOG_12957	-	-809	scaffold_007	772264	772265	OE_ChIP_1_peak_497	355.884	SNOG_05124	+	-1974	scaffold_020	349892	350643	OE_final_unique
scaffold_024	373187	373188	HA_ChIP_1_peak_636a	236.301	SNOG_12958	+	997	scaffold_007	772264	772265	OE_ChIP_1_peak_497	355.884	SNOG_05126	+	725	scaffold_020	352549	353064	OE_final_unique
scaffold_024	373786	373787	HA_ChIP_1_peak_636b	261.2	SNOG_12957	-	-1408	scaffold_007	802746	802747	OE_ChIP_1_peak_498	46.1814	SNOG_05142	+	-1140	scaffold_020	353401	353854	OE_final_unique
scaffold_024	373786	373787	HA_ChIP_1_peak_636b	261.2	SNOG_12958	+	398	scaffold_007	802746	802747	OE_ChIP_1_peak_498	46.1814	SNOG_05144	+	685	scaffold_020	386548	387020	OE_final_unique
scaffold_025	40491	40492	HA_ChIP_1_peak_638	176.177	SNOG_13034	+	-1394	scaffold_007	849167	849168	OE_ChIP_1_peak_499	14.9475	SNOG_05163	+	-1820	scaffold_020	431271	431560	OE_final_unique
scaffold_025	40491	40492	HA_ChIP_1_peak_638	176.177	SNOG_13035	+	830	scaffold_007	849167	849168	OE_ChIP_1_peak_499	14.9475	SNOG_05164	+	266	scaffold_020	441218	441539	OE_final_unique
scaffold_025	192068	192069	HA_ChIP_1_peak_639	3.28544	SNOG_13103	-	-10261	scaffold_007	875794	875795	OE_ChIP_1_peak_500	19.4823	SNOG_05175	+	-2907	scaffold_020	457417	458110	OE_final_unique
scaffold_025	192068	192069	HA_ChIP_1_peak_639	3.28544	SNOG_13110	+	1084	scaffold_007	875794	875795	OE_ChIP_1_peak_500	19.4823	SNOG_05177	+	546	scaffold_020	480841	482469	OE_final_unique
scaffold_025	291518	291519	HA_ChIP_1_peak_641a	8.52368	SNOG_13157	+	-688	scaffold_007	882857	882858	OE_ChIP_1_peak_501a	14.9721	SNOG_05179	-	-454	scaffold_020	527092	527562	OE_final_unique
scaffold_025	291518	291519	HA_ChIP_1_peak_641a	8.52368	SNOG_13158	-	869	scaffold_007	882857	882858	OE_ChIP_1_peak_501a	14.9721	SNOG_30363	+	445	scaffold_020	527852	528136	OE_final_unique
scaffold_025	291840	291841	HA_ChIP_1_peak_641b	6.60515	SNOG_13157	+	-1010	scaffold_007	883552	883553	OE_ChIP_1_peak_501b	289.99	SNOG_05180	-	3827	scaffold_020	528498	529204	OE_final_unique
scaffold_025	291840	291841	HA_ChIP_1_peak_641b	6.60515	SNOG_13158	-	547	scaffold_007	883552	883553	OE_ChIP_1_peak_501b	289.99	SNOG_30363	+	-250	scaffold_020	609126	609387	OE_final_unique
scaffold_025	292579	292580	HA_ChIP_1_peak_642	15.1783	SNOG_13158	-	-192	scaffold_007	884251	884252	OE_ChIP_1_peak_502	89.1451	SNOG_05180	-	3128	scaffold_020	786571	786913	OE_final_unique
scaffold_025	292579	292580	HA_ChIP_1_peak_642	15.1783	SNOG_13159	+	661	scaffold_007	884251	884252	OE_ChIP_1_peak_502	89.1451	SNOG_30363	+	-949	scaffold_020	911768	912055	OE_final_unique
scaffold_025	441544	441545	HA_ChIP_1_peak_644	10.1239	SNOG_13233	-	-525	scaffold_007	887582	887583	OE_ChIP_1_peak_503	25.5615	SNOG_05180	-	-203	scaffold_020	945678	945968	OE_final_unique
scaffold_025	441544	441545	HA_ChIP_1_peak_644	10.1239	SNOG_13234	-	606	scaffold_007	887582	887583	OE_ChIP_1_peak_503	25.5615	SNOG_30364	-	5630	scaffold_020	1042391	1042714	OE_final_unique
scaffold_027	242166	242167	HA_ChIP_1_peak_646	4.54878	SNOG_13588	-	-1386	scaffold_007	888814	888815	OE_ChIP_1_peak_504a	110.623	SNOG_05180	-	-1435	scaffold_020	1043078	1043481	OE_final_unique
scaffold_027	242166	242167	HA_ChIP_1_peak_646	4.54878	SNOG_13589	+	1727	scaffold_007	888814	888815	OE_ChIP_1_peak_504a	110.623	SNOG_30364	-	4398	scaffold_020	1043789	1044292	OE_final_unique
scaffold_027	248789	248790	HA_ChIP_1_peak_647	4.34276	SNOG_13591	-	-369	scaffold_007	889485	889486	OE_ChIP_1_peak_504b	377.03	SNOG_05180	-	-2106	scaffold_020	1044865	1045421	OE_final_unique
scaffold_027	248789	248790	HA_ChIP_1_peak_647	4.34276	SNOG_13592	+	1228	scaffold_007	889485	889486	OE_ChIP_1_peak_504b	377.03	SNOG_30364	-	3727	scaffold_020	1066015	1067286	OE_final_unique
scaffold_027	358113	358114	HA_ChIP_1_peak_651	12.4977	SNOG_13644	-	-414	scaffold_007	890322	890323	OE_ChIP_1_peak_504c	35.0856	SNOG_05180	-	-2943	scaffold_020	1081880	1082096	OE_final_unique
scaffold_027	358113	358114	HA_ChIP_1_peak_651	12.4977	SNOG_30878	+	1290	scaffold_007	890322	890323	OE_ChIP_1_peak_504c	35.0856	SNOG_30364	-	2890	scaffold_020	1156046	1156534	OE_final_unique
scaffold_027	365874	365875	HA_ChIP_1_peak_652	2.94679	SNOG_13648	-	-1021	scaffold_007	921840	921841	OE_ChIP_1_peak_505	14.8117	SNOG_05200	-	-3992	scaffold_020	1173684	1173942	OE_final_unique
scaffold_027	365874	365875	HA_ChIP_1_peak_652	2.94679	SNOG_13651	+	1019	scaffold_007	921840	921841	OE_ChIP_1_peak_505	14.8117	SNOG_05201	-	122	scaffold_020	1227153	1227557	OE_final_unique
scaffold_027	395608	395609	HA_ChIP_1_peak_654	11.9237	SNOG_13662	+	-3229	scaffold_007	974640	974641	OE_ChIP_1_peak_506	221.804	SNOG_05229	+	608	scaffold_021	37560	38944	OE_final_unique
scaffold_027	395608	395609	HA_ChIP_1_peak_654	11.9237	SNOG_20151	+	2066	scaffold_007	974640	974641	OE_ChIP_1_peak_506	221.804	SNOG_30369	+	-1561	scaffold_021	137075	137368	OE_final_unique
scaffold_028	70235	70236	HA_ChIP_1_peak_655	23.141	SNOG_13722	-	-662	scaffold_007	977498	977499	OE_ChIP_1_peak_507	123.831	SNOG_05230	+	-1189	scaffold_021	152470	152857	OE_final_unique
scaffold_028	70235	70236	HA_ChIP_1_peak_655	23.141	SNOG_13723	+	1126	scaffold_007	977498	977499	OE_ChIP_1_peak_507	123.831	SNOG_05231	-	1105	scaffold_021	158211	158720	OE_final_unique
scaffold_028	73649	73650	HA_ChIP_1_peak_656c	7.80547	SNOG_13723	+	-2288	scaffold_007	1116443	1116444	OE_ChIP_1_peak_508	13.5355	SNOG_05294	-	-177	scaffold_021	160606	160903	OE_final_unique
scaffold_028	73649	73650	HA_ChIP_1_peak_656c	7.80547	SNOG_13725	-	166	scaffold_007	1116443	1116444	OE_ChIP_1_peak_508	13.5355	SNOG_05295	+	116	scaffold_021	188793	189322	OE_final_unique
scaffold_028	74321	74322	HA_ChIP_1_peak_657	21.2366	SNOG_13725	-	-506	scaffold_007	1141467	1141468	OE_ChIP_1_peak_509	127.895	SNOG_05305	+	-2183	scaffold_021	206627	207497	OE_final_unique
scaffold_028	74321	74322	HA_ChIP_1_peak_657	21.2366	SNOG_13726	-	1349	scaffold_007	1141467	1141468	OE_ChIP_1_peak_509	127.895	SNOG_05306	+	462	scaffold_021	214822	215124	OE_final_unique
scaffold_028	143144	143145	HA_ChIP_1_peak_659a	2.31536	SNOG_13764	+	-1650	scaffold_007	1149868	1149869	OE_ChIP_1_peak_510	30.8292	SNOG_05309	-	-1339	scaffold_021	225609	225959	OE_final_unique
scaffold_028	143144	143145	HA_ChIP_1_peak_659a	2.31536	SNOG_13765	-	2334	scaffold_007	1149868	1149869	OE_ChIP_1_peak_510	30.8292	SNOG_05310	-	3076	scaffold_021	226255	226469	OE_final_unique
scaffold_028	143471	143472	HA_ChIP_1_peak_659b	31.0007	SNOG_13764	+	-1977	scaffold_007	1165194	1165195	OE_ChIP_1_peak_511	20.6081	SNOG_05316	-	-1451	scaffold_021	227264	228734	OE_final_unique
scaffold_028	143471	143472	HA_ChIP_1_peak_659b	31.0007	SNOG_13765	-	2007	scaffold_007	1165194	1165195	OE_ChIP_1_peak_511	20.6081	SNOG_05318	-	2154	scaffold_021	228980	229453	OE_final_unique
scaffold_028	301359	301360	HA_ChIP_1_peak_660a	14.7422	SNOG_13846	-	-371	scaffold_007	1215241	1215242	OE_ChIP_1_peak_512	156.815	SNOG_05343	+	-6552	scaffold_021	243137	243406	OE_final_unique
scaffold_028	301359	301360	HA_ChIP_1_peak_660a	14.7422	SNOG_13847	-	1889	scaffold_007	1215241	1215242	OE_ChIP_1_peak_512	156.815	SNOG_05345	-	1796	scaffold_021	279027	279317	OE_final_unique
scaffold_028	301809	301810	HA_ChIP_1_peak_660b	8.26178	SNOG_13846	-	-821	scaffold_007	1216098	1216099	OE_ChIP_1_peak_513	10.8803	SNOG_05343	+	-7409	scaffold_021	326232	326458	OE_final_unique
scaffold_028	301809	301810	HA_ChIP_1_peak_660b	8.26178	SNOG_13847	-	1439	scaffold_007	1216098	1216099	OE_ChIP_1_peak_513	10.8803	SNOG_05345	-	939	scaffold_021	330664	330935	OE_final_unique
scaffold_028	303712	303713	HA_ChIP_1_peak_661a	2.13965	SNOG_13847	-	-464	scaffold_007	1218116	1218117	OE_ChIP_1_peak_514	10.3768	SNOG_05345	-	-1079	scaffold_021	357974	358294	OE_final_unique
scaffold_028	303712	303713	HA_ChIP_1_peak_661a	2.13965	SNOG_13851	+	1750	scaffold_007	1218116	1218117	OE_ChIP_1_peak_514	10.3768	SNOG_05347	+	1228	scaffold_021	390895	391273	OE_final_unique
scaffold_028	303807	303808	HA_ChIP_1_peak_661b	2.10286	SNOG_13847	-	-559	scaffold_007	1218748	1218749	OE_ChIP_1_peak_515a	98.4054	SNOG_05345	-	-1711	scaffold_021	391600	391861	OE_final_unique
scaffold_028	303807	303808	HA_ChIP_1_peak_661b	2.10286	SNOG_13851	+	1655	scaffold_007	1218748	1218749	OE_ChIP_1_peak_515a	98.4054	SNOG_05347	+	596	scaffold_021	412916	413146	OE_final_unique
scaffold_030	69244	69245	HA_ChIP_1_peak_662	7.65597	SNOG_14120	+	-1075	scaffold_007	1219302	1219303	OE_ChIP_1_peak_515b	44.6393	SNOG_05345	-	-2265	scaffold_021	440867	441320	OE_final_unique
scaffold_030	69244	69245	HA_ChIP_1_peak_662	7.65597	SNOG_14121	+	862	scaffold_007	1219302	1219303	OE_ChIP_1_peak_515b	44.6393	SNOG_05347	+	42	scaffold_021	444780	445045	OE_final_unique
scaffold_030	120384	120385	HA_ChIP_1_peak_663	5.59269	SNOG_14144	-	-62	scaffold_007	1237079	1237080	OE_ChIP_1_peak_516	115.465	SNOG_05352	+	-3058	scaffold_021	464840	465065	OE_final_unique
scaffold_030	120384	120385	HA_ChIP_1_peak_663	5.59269	SNOG_14145	-	2612	scaffold_007	1237079	1237080	OE_ChIP_1_peak_516	115.465	SNOG_05354	+	1846	scaffold_021	465395	465764	OE_final_unique
scaffold_030	140282	140283	HA_ChIP_1_peak_664	2.60611	SNOG_14154	-	-278	scaffold_007	1238248	1238249	OE_ChIP_1_peak_517	107.656	SNOG_05352	+	-4227	scaffold_021	494317	494582	OE_final_unique
scaffold_030	140282	140283	HA_ChIP_1_peak_664	2.60611	SNOG_14155	+	593	scaffold_007	1238248	1238249	OE_ChIP_1_peak_517	107.656	SNOG_05354	+	677	scaffold_021	587379	587677	OE_final_unique
scaffold_030	205209	205210	HA_ChIP_1_peak_665	6.35902	SNOG_20157	-	-697	scaffold_007	1242323	1242324	OE_ChIP_1_peak_518	7.33705	SNOG_05354	+	-3398	scaffold_021	591930	592431	OE_final_unique
scaffold_030	205209	205210	HA_ChIP_1_peak_665	6.35902	SNOG_20158	-	1290	scaffold_007	1242323	1242324	OE_ChIP_1_peak_518	7.33705	SNOG_05355	+	435	scaffold_021	595157	595389	OE_final_unique
scaffold_030	211909	211910	HA_ChIP_1_peak_666a	2.13965	SNOG_14187	+	-3164	scaffold_007	1265307	1265308	OE_ChIP_1_peak_519a	2.70551	SNOG_05362	-	-1483	scaffold_021	601259	601536	OE_final_unique
scaffold_030	211909	211910	HA_ChIP_1_peak_666a	2.13965	SNOG_14188	-	193	scaffold_007	1265307	1265308	OE_ChIP_1_peak_519a	2.70551	SNOG_05363	-	3419	scaffold_021	625514	626202	OE_final_unique
scaffold_030	212377	212378	HA_ChIP_1_peak_666b	10.4443	SNOG_14188	-	-275	scaffold_007	1265772	1265773	OE_ChIP_1_peak_519b	76.5613	SNOG_05362	-	-1948	scaffold_021	675383	675828	OE_final_unique
scaffold_030	212377	212378	HA_ChIP_1_peak_666b	10.4443	SNOG_14189	+	128	scaffold_007	1265772	1265773	OE_ChIP_1_peak_519b	76.5613	SNOG_05363	-	2954	scaffold_021	687425	687712	OE_final_unique
scaffold_030	213190	213191	HA_ChIP_1_peak_667	11.6741	SNOG_14189	+	-685	scaffold_007	1270617	1270618	OE_ChIP_1_peak_520	9.71923	SNOG_05364	-	-254	scaffold_021	690060	690339	OE_final_unique
scaffold_030	213190	213191	HA_ChIP_1_peak_667	11.6741	SNOG_14190	+	297	scaffold_007	1270617	1270618	OE_ChIP_1_peak_520	9.71923	SNOG_05365	+	280	scaffold_021	690917	691198	OE_final_unique
scaffold_030	213947	213948	HA_ChIP_1_peak_668	24.2441	SNOG_14190	+	-460	scaffold_007	1322247	1322248	OE_ChIP_1_peak_521	32.29	SNOG_05392	-	-2563	scaffold_022	28462	29324	OE_final_unique
scaffold_030	213947	213948	HA_ChIP_1_peak_668	24.2441	SNOG_30890	-	1848	scaffold_007	1322247	1322248	OE_ChIP_1_peak_521	32.29	SNOG_05394	-	4172	scaffold_022	56347	57073	OE_final_unique
scaffold_030	223781	223782	HA_ChIP_1_peak_669	9.38144	SNOG_14194	-	-282	scaffold_007	1337390	1337391	OE_ChIP_1_peak_522	33.3885	SNOG_05401	-	-250	scaffold_022	72742	73499	OE_final_unique
scaffold_030	223781	223782	HA_ChIP_1_peak_669	9.38144	SNOG_14196	+	124	scaffold_007	1337390	1337391	OE_ChIP_1_peak_522	33.3885	SNOG_05402	+	38	scaffold_022	142126	142426	OE_final_unique
scaffold_030	367818	367819	HA_ChIP_1_peak_670a	16.4242	SNOG_14262	-	-280	scaffold_007	1377818	1377819	OE_ChIP_1_peak_523	50.3293	SNOG_05422	-	-1558	scaffold_022	154760	155418	OE_final_unique
scaffold_030	367818	367819	HA_ChIP_1_peak_670a	16.4242	SNOG_14263	-	1356	scaffold_007	1377818	1377819	OE_ChIP_1_peak_523	50.3293	SNOG_30380	-	1091	scaffold_022	211928	212196	OE_final_unique
scaffold_030	368215	368216	HA_ChIP_1_peak_670b	19.6704	SNOG_14262	-	-677	scaffold_007	1378603	1378604	OE_ChIP_1_peak_524a	67.1414	SNOG_05422	-	-2343	scaffold_022	226359	226627	OE_final_unique
scaffold_030	368215	368216	HA_ChIP_1_peak_670b	19.6704	SNOG_14263	-	959	scaffold_007	1378603	1378604	OE_ChIP_1_peak_524a	67.1414	SNOG_30380	-	306	scaffold_022	240407	240770	OE_final_unique
scaffold_030	372959	372960	HA_ChIP_1_peak_671	8.25145	SNOG_14266	-	-248	scaffold_007	1379065	1379066	OE_ChIP_1_peak_524b	13.2773	SNOG_05424	-	2817	scaffold_022	241392	241715	OE_final_unique
scaffold_030	372959	372960	HA_ChIP_1_peak_671	8.25145	SNOG_14267	+	503	scaffold_007	1379065	1379066	OE_ChIP_1_peak_524b	13.2773	SNOG_30380	-	-156	scaffold_022	274161	274474	OE_final_unique
scaffold_031	17382	17383	HA_ChIP_1_peak_672a	5.7428	SNOG_14291	-	-459	scaffold_007	1379939	1379940	OE_ChIP_1_peak_525	42.0321	SNOG_05424	-	1943	scaffold_022	279547	279967	OE_final_unique
scaffold_031	17382	17383	HA_ChIP_1_peak_672a	5.7428	SNOG_14292	+	550	scaffold_007	1379939	1379940	OE_ChIP_1_peak_525	42.0321	SNOG_30380	-	-1030	scaffold_022	293843	294316	OE_final_unique
scaffold_031	17711	17712	HA_ChIP_1_peak_672b	38.3832	SNOG_14291	-	-788	scaffold_007	1383260	1383261	OE_ChIP_1_peak_526	13.5355	SNOG_05424	-	-1378	scaffold_022	329178	329428	OE_final_unique
scaffold_031	17711	17712	HA_ChIP_1_peak_672b	38.3832	SNOG_14292	+	221	scaffold_007	1383260	1383261	OE_ChIP_1_peak_526	13.5355	SNOG_05425	-	2682	scaffold_022	338709	339006	OE_final_unique
scaffold_031	75134	75135	HA_ChIP_1_peak_673a	12.6667	SNOG_14319	-	-220	scaffold_007	1385297	1385298	OE_ChIP_1_peak_527	24.8576	SNOG_05424	-	-3415	scaffold_022	351217	351573	OE_final_unique
scaffold_031	75134	75135	HA_ChIP_1_peak_673a	12.6667	SNOG_14322	+	208	scaffold_007	1385297	1385298	OE_ChIP_1_peak_527	24.8576	SNOG_05425	-	645	scaffold_022	351946	352542	OE_final_unique
scaffold_031	75380	75381	HA_ChIP_1_peak_673b	11.7939	SNOG_14322	+	-38	scaffold_007	1391324	1391325	OE_ChIP_1_peak_528	7.78959	SNOG_05428	-	-514	scaffold_022	353468	353844	OE_final_unique
scaffold_031	75380	75381	HA_ChIP_1_peak_673b	11.7939	SNOG_30994	+	1138	scaffold_007	1391324	1391325	OE_ChIP_1_peak_528	7.78959	SNOG_30382	+	362	scaffold_022	378781	379143	OE_final_unique
scaffold_031	144481	144482	HA_ChIP_1_peak_674	10.0559	SNOG_14348	+	610	scaffold_007	1394752	1394753	OE_ChIP_1_peak_529a	2.15051	SNOG_05430	+	2654	scaffold_022	387741	388008	OE_final_unique
scaffold_031	144481	144482	HA_ChIP_1_peak_674	10.0559	SNOG_30894	+	-908	scaffold_007	1394752	1394753	OE_ChIP_1_peak_529a	2.15051	SNOG_30382	+	-3066	scaffold_022	388436	388713	OE_final_unique
scaffold_031	145794	145795	HA_ChIP_1_peak_675a	5.07358	SNOG_14348	+	-703	scaffold_007	1395094	1395095	OE_ChIP_1_peak_529b	19.5322	SNOG_05430	+	2312	scaffold_022	432475	436045	OE_final_unique
scaffold_031	145794	145795	HA_ChIP_1_peak_675a	5.07358	SNOG_14349	-	2828	scaffold_007	1395094	1395095	OE_ChIP_1_peak_529b	19.5322	SNOG_30382	+	-3408	scaffold_022	490115	490370	OE_final_unique
scaffold_031	146264	146265	HA_ChIP_1_peak_675b	14.1036	SNOG_14348	+	-1173	scaffold_007	1395326	1395327	OE_ChIP_1_peak_529c	7.70426	SNOG_05430	+	2080	scaffold_022	511607	511847	OE_final_unique
scaffold_031	146264	146265	HA_ChIP_1_peak_675b	14.1036	SNOG_14349	-	2358	scaffold_007	1395326	1395327	OE_ChIP_1_peak_529c	7.70426	SNOG_30382	+	-3640	scaffold_023	47115	47381	OE_final_unique
scaffold_031	146571	146572	HA_ChIP_1_peak_675c	48.6806	SNOG_14348	+	-1480	scaffold_007	1395788	1395789	OE_ChIP_1_peak_529d	15.8206	SNOG_05430	+	1618	scaffold_023	54551	55622	OE_final_unique
scaffold_031	146571	146572	HA_ChIP_1_peak_675c	48.6806	SNOG_14349	-	2051	scaffold_007	1395788	1395789	OE_ChIP_1_peak_529d	15.8206	SNOG_30382	+	-4102	scaffold_023	56269	57093	OE_final_unique
scaffold_031	180712	180713	HA_ChIP_1_peak_676	19.7979	SNOG_14361	-	-500	scaffold_007	1396434	1396435	OE_ChIP_1_peak_530a	9.13461	SNOG_05430	+	972	scaffold_023	79226	79486	OE_final_unique
scaffold_031	180712	180713	HA_ChIP_1_peak_676	19.7979	SNOG_14362	-	2338	scaffold_007	1396434	1396435	OE_ChIP_1_peak_530a	9.13461	SNOG_30382	+	-4748	scaffold_023	231319	231641	OE_final_unique
scaffold_031	181406	181407	HA_ChIP_1_peak_677	17.9015	SNOG_14361	-	-1194	scaffold_007	1396995	1396996	OE_ChIP_1_peak_530b	141.968	SNOG_05430	+	411	scaffold_023	232565	233087	OE_final_unique
scaffold_031	181406	181407	HA_ChIP_1_peak_677	17.9015	SNOG_14362	-	1644	scaffold_007	1396995	1396996	OE_ChIP_1_peak_530b	141.968	SNOG_30382	+	-5309	scaffold_023	233598	233995	OE_final_unique
scaffold_031	183333	183334	HA_ChIP_1_peak_678	7.03312	SNOG_14362	-	-283	scaffold_007	1399712	1399713	OE_ChIP_1_peak_531	15.8641	SNOG_05430	+	-2306	scaffold_023	250110	250561	OE_final_unique
scaffold_031	183333	183334	HA_ChIP_1_peak_678	7.03312	SNOG_14364	+	287	scaffold_007	1399712	1399713	OE_ChIP_1_peak_531	15.8641	SNOG_05432	-	4765	scaffold_023	250922	251347	OE_final_unique
scaffold_031	191360	191361	HA_ChIP_1_peak_679	18.4049	SNOG_14366	-	-793	scaffold_008	145985	145986	OE_ChIP_1_peak_532a	8.61595	SNOG_05519	+	-1913	scaffold_023	295149	295449	OE_final_unique
scaffold_031	191360	191361	HA_ChIP_1_peak_679	18.4049	SNOG_14368	+	550	scaffold_008	145985	145986	OE_ChIP_1_peak_532a	8.61595	SNOG_05520	+	599	scaffold_023	306343	306722	OE_final_unique
scaffold_031	318005	318006	HA_ChIP_1_peak_680a	16.1695	SNOG_14416	+	-255	scaffold_008	146326	146327	OE_ChIP_1_peak_532b	130.69	SNOG_05519	+	-2254	scaffold_023	307189	307426	OE_final_unique
scaffold_031	318005	318006	HA_ChIP_1_peak_680a	16.1695	SNOG_14417	+	1889	scaffold_008	146326	146327	OE_ChIP_1_peak_532b	130.69	SNOG_05520	+	258	scaffold_023	309654	310097	OE_final_unique
scaffold_031	318340	318341	HA_ChIP_1_peak_680b	3.8066	SNOG_14416	+	-590	scaffold_008	156199	156200	OE_ChIP_1_peak_533	52.4425	SNOG_05522	-	-2196	scaffold_023	329480	329973	OE_final_unique
scaffold_031	318340	318341	HA_ChIP_1_peak_680b	3.8066	SNOG_14417	+	1554	scaffold_008	156199	156200	OE_ChIP_1_peak_533	52.4425	SNOG_05525	+	207	scaffold_023	331362	331737	OE_final_unique
scaffold_031	318845	318846	HA_ChIP_1_peak_681	16.1223	SNOG_14416	+	-1095	scaffold_008	188044	188045	OE_ChIP_1_peak_534	109.14	SNOG_05537	-	-757	scaffold_023	333092	333895	OE_final_unique
scaffold_031	318845	318846	HA_ChIP_1_peak_681	16.1223	SNOG_14417	+	1049	scaffold_008	188044	188045	OE_ChIP_1_peak_534	109.14	SNOG_05538	-	3087	scaffold_023	342451	342903	OE_final_unique
scaffold_032	80356	80357	HA_ChIP_1_peak_683	91.3772	SNOG_14499	-	-489	scaffold_008	234108	234109	OE_ChIP_1_peak_535	380.219	SNOG_05559	+	-2807	scaffold_023	389789	390042	OE_final_unique
scaffold_032	80356	80357	HA_ChIP_1_peak_683	91.3772	SNOG_14500	+	168	scaffold_008	234108	234109	OE_ChIP_1_peak_535	380.219	SNOG_05560	+	674	scaffold_023	392735	392982	OE_final_unique
scaffold_032	82960	82961	HA_ChIP_1_peak_684	12.9577	SNOG_14500	+	-2436	scaffold_008	248034	248035	OE_ChIP_1_peak_536	156.815	SNOG_05563	-	-1678	scaffold_024	16091	16699	OE_final_unique
scaffold_032	82960	82961	HA_ChIP_1_peak_684	12.9577	SNOG_14502	+	382	scaffold_008	248034	248035	OE_ChIP_1_peak_536	156.815	SNOG_05565	-	3354	scaffold_024	21739	22535	OE_final_unique
scaffold_033	38496	38497	HA_ChIP_1_peak_687	4.34033	SNOG_14631	-	-716	scaffold_008	251649	251650	OE_ChIP_1_peak_537	22.5562	SNOG_05565	-	-261	scaffold_024	47883	48302	OE_final_unique
scaffold_033	38496	38497	HA_ChIP_1_peak_687	4.34033	SNOG_14632	+	2741	scaffold_008	251649	251650	OE_ChIP_1_peak_537	22.5562	SNOG_05566	-	2678	scaffold_024	54534	55502	OE_final_unique
scaffold_033	187260	187261	HA_ChIP_1_peak_688a	5.46094	SNOG_14712	+	-1751	scaffold_008	336593	336594	OE_ChIP_1_peak_538	88.7664	SNOG_30392	-	-505	scaffold_024	67099	67852	OE_final_unique
scaffold_033	187260	187261	HA_ChIP_1_peak_688a	5.46094	SNOG_14714	+	1795	scaffold_008	336593	336594	OE_ChIP_1_peak_538	88.7664	SNOG_30393	-	1819	scaffold_024	72176	72570	OE_final_unique
scaffold_033	187378	187379	HA_ChIP_1_peak_688b	9.61335	SNOG_14712	+	-1869	scaffold_008	337795	337796	OE_ChIP_1_peak_539	81.1341	SNOG_30392	-	-1707	scaffold_024	81573	81956	OE_final_unique
scaffold_033	187378	187379	HA_ChIP_1_peak_688b	9.61335	SNOG_14714	+	1677	scaffold_008	337795	337796	OE_ChIP_1_peak_539	81.1341	SNOG_30393	-	617	scaffold_024	87831	88207	OE_final_unique
scaffold_033	188351	188352	HA_ChIP_1_peak_689	5.19073	SNOG_14712	+	-2842	scaffold_008	384066	384067	OE_ChIP_1_peak_540	11.7603	SNOG_05636	+	-36	scaffold_024	168252	168523	OE_final_unique
scaffold_033	188351	188352	HA_ChIP_1_peak_689	5.19073	SNOG_14714	+	704	scaffold_008	384066	384067	OE_ChIP_1_peak_540	11.7603	SNOG_05637	+	5728	scaffold_024	189523	189912	OE_final_unique
scaffold_033	295119	295120	HA_ChIP_1_peak_690	27.7138	SNOG_14767	-	1511	scaffold_008	395847	395848	OE_ChIP_1_peak_541	10.1081	SNOG_05640	-	-1533	scaffold_024	203333	203670	OE_final_unique
scaffold_033	295119	295120	HA_ChIP_1_peak_690	27.7138	SNOG_30909	-	-138	scaffold_008	395847	395848	OE_ChIP_1_peak_541	10.1081	SNOG_30396	-	1128	scaffold_024	281885	282320	OE_final_unique
scaffold_034	138895	138896	HA_ChIP_1_peak_691	4.61656	SNOG_14857	-	-3318	scaffold_008	421439	421440	OE_ChIP_1_peak_542	6.67507	SNOG_05653	+	-5290	scaffold_024	282578	282847	OE_final_unique
scaffold_034	138895	138896	HA_ChIP_1_peak_691	4.61656	SNOG_14859	+	1422	scaffold_008	421439	421440	OE_ChIP_1_peak_542	6.67507	SNOG_05654	-	1005	scaffold_024	298717	299140	OE_final_unique
scaffold_034	223581	223582	HA_ChIP_1_peak_694a	151.183	SNOG_14897	-	-848	scaffold_008	422905	422906	OE_ChIP_1_peak_543	5.02709	SNOG_05654	-	-461	scaffold_024	299628	300206	OE_final_unique
scaffold_034	223581	223582	HA_ChIP_1_peak_694a	151.183	SNOG_14898	-	2416	scaffold_008	422905	422906	OE_ChIP_1_peak_543	5.02709	SNOG_05656	-	2601	scaffold_024	307942	308512	OE_final_unique
scaffold_034	224097	224098	HA_ChIP_1_peak_694b	30.6713	SNOG_14897	-	-1364	scaffold_008	459770	459771	OE_ChIP_1_peak_544	4.64672	SNOG_05677	-	-521	scaffold_024	369679	369990	OE_final_unique
scaffold_034	224097	224098	HA_ChIP_1_peak_694b	30.6713	SNOG_14898	-	1900	scaffold_008	459770	459771	OE_ChIP_1_peak_544	4.64672	SNOG_05678	-	1429	scaffold_024	377850	378266	OE_final_unique
scaffold_034	224597	224598	HA_ChIP_1_peak_694c	2.01409	SNOG_14897	-	-1864	scaffold_008	465261	465262	OE_ChIP_1_peak_545	12.1968	SNOG_05679	-	-1061	scaffold_024	393143	393375	OE_final_unique
scaffold_034	224597	224598	HA_ChIP_1_peak_694c	2.01409	SNOG_14898	-	1400	scaffold_008	465261	465262	OE_ChIP_1_peak_545	12.1968	SNOG_05681	-	3750	scaffold_024	411303	411648	OE_final_unique
scaffold_034	224630	224631	HA_ChIP_1_peak_694d	2.74253	SNOG_14897	-	-1897	scaffold_008	471507	471508	OE_ChIP_1_peak_546	47.2392	SNOG_05682	-	-219	scaffold_024	445968	446197	OE_final_unique
scaffold_034	224630	224631	HA_ChIP_1_peak_694d	2.74253	SNOG_14898	-	1367	scaffold_008	471507	471508	OE_ChIP_1_peak_546	47.2392	SNOG_05683	+	527	scaffold_024	469625	470385	OE_final_unique
scaffold_034	227104	227105	HA_ChIP_1_peak_695a	15.0694	SNOG_14898	-	-1107	scaffold_008	492980	492981	OE_ChIP_1_peak_547	14.2045	SNOG_05696	-	-206	scaffold_024	539779	540616	OE_final_unique
scaffold_034	227104	227105	HA_ChIP_1_peak_695a	15.0694	SNOG_14899	-	2107	scaffold_008	492980	492981	OE_ChIP_1_peak_547	14.2045	SNOG_05697	-	1268	scaffold_025	38799	39244	OE_final_unique
scaffold_034	227436	227437	HA_ChIP_1_peak_695b	4.76158	SNOG_14898	-	-1439	scaffold_008	494619	494620	OE_ChIP_1_peak_548	9.60379	SNOG_05697	-	-371	scaffold_025	72750	73132	OE_final_unique
scaffold_034	227436	227437	HA_ChIP_1_peak_695b	4.76158	SNOG_14899	-	1775	scaffold_008	494619	494620	OE_ChIP_1_peak_548	9.60379	SNOG_05698	-	2202	scaffold_025	89878	90185	OE_final_unique
scaffold_034	227562	227563	HA_ChIP_1_peak_695c	4.25917	SNOG_14898	-	-1565	scaffold_008	565427	565428	OE_ChIP_1_peak_549	10.2888	SNOG_05737	-	-2564	scaffold_025	90506	91286	OE_final_unique
scaffold_034	227562	227563	HA_ChIP_1_peak_695c	4.25917	SNOG_14899	-	1649	scaffold_008	565427	565428	OE_ChIP_1_peak_549	10.2888	SNOG_05740	+	601	scaffold_025	189770	190017	OE_final_unique
scaffold_034	227717	227718	HA_ChIP_1_peak_695d	4.51119	SNOG_14898	-	-1720	scaffold_008	585190	585191	OE_ChIP_1_peak_550	11.6058	SNOG_05750	-	-706	scaffold_025	223770	224024	OE_final_unique
scaffold_034	227717	227718	HA_ChIP_1_peak_695d	4.51119	SNOG_14899	-	1494	scaffold_008	585190	585191	OE_ChIP_1_peak_550	11.6058	SNOG_05752	-	3687	scaffold_025	229693	230040	OE_final_unique
scaffold_034	227763	227764	HA_ChIP_1_peak_695e	2.28878	SNOG_14898	-	-1766	scaffold_008	592444	592445	OE_ChIP_1_peak_551	10.6273	SNOG_05753	-	-462	scaffold_025	247873	248215	OE_final_unique
scaffold_034	227763	227764	HA_ChIP_1_peak_695e	2.28878	SNOG_14899	-	1448	scaffold_008	592444	592445	OE_ChIP_1_peak_551	10.6273	SNOG_05754	-	307	scaffold_025	248817	249048	OE_final_unique
scaffold_034	329206	329207	HA_ChIP_1_peak_697	11.4052	SNOG_14941	-	-2123	scaffold_008	610028	610029	OE_ChIP_1_peak_552	9.39804	SNOG_05763	+	-2315	scaffold_025	264774	265042	OE_final_unique
scaffold_034	329206	329207	HA_ChIP_1_peak_697	11.4052	SNOG_14946	-	6814	scaffold_008	610028	610029	OE_ChIP_1_peak_552	9.39804	SNOG_05764	+	569	scaffold_025	286508	286788	OE_final_unique
scaffold_034	329748	329749	HA_ChIP_1_peak_698	14.0254	SNOG_14941	-	-2665	scaffold_008	671315	671316	OE_ChIP_1_peak_553	137.746	SNOG_05789	-	-340	scaffold_025	362834	363048	OE_final_unique
scaffold_034	329748	329749	HA_ChIP_1_peak_698	14.0254	SNOG_14946	-	6272	scaffold_008	671315	671316	OE_ChIP_1_peak_553	137.746	SNOG_05790	+	315	scaffold_025	364079	364412	OE_final_unique
scaffold_034	330671	330672	HA_ChIP_1_peak_699a	10.7811	SNOG_14941	-	-3588	scaffold_008	715456	715457	OE_ChIP_1_peak_554	267.592	SNOG_05793	-	-717	scaffold_025	414834	415132	OE_final_unique
scaffold_034	330671	330672	HA_ChIP_1_peak_699a	10.7811	SNOG_14946	-	5349	scaffold_008	715456	715457	OE_ChIP_1_peak_554	267.592	SNOG_05795	+	212	scaffold_025	416127	416592	OE_final_unique
scaffold_034	330882	330883	HA_ChIP_1_peak_699b	15.6093	SNOG_14941	-	-3799	scaffold_008	965357	965358	OE_ChIP_1_peak_555a	3.34332	SNOG_05902	-	-3617	scaffold_025	433345	433591	OE_final_unique
scaffold_034	330882	330883	HA_ChIP_1_peak_699b	15.6093	SNOG_14946	-	5138	scaffold_008	965357	965358	OE_ChIP_1_peak_555a	3.34332	SNOG_05903	-	413	scaffold_025	434110	434384	OE_final_unique
scaffold_034	332011	332012	HA_ChIP_1_peak_700	18.6874	SNOG_14941	-	-4928	scaffold_008	965653	965654	OE_ChIP_1_peak_555b	4.36157	SNOG_05902	-	-3913	scaffold_025	474063	474311	OE_final_unique
scaffold_034	332011	332012	HA_ChIP_1_peak_700	18.6874	SNOG_14946	-	4009	scaffold_008	965653	965654	OE_ChIP_1_peak_555b	4.36157	SNOG_05903	-	117	scaffold_027	31961	32204	OE_final_unique
scaffold_034	333894	333895	HA_ChIP_1_peak_701a	7.40757	SNOG_14941	-	-6811	scaffold_008	966036	966037	OE_ChIP_1_peak_555c	23.4067	SNOG_05903	-	-266	scaffold_027	70389	70707	OE_final_unique
scaffold_034	333894	333895	HA_ChIP_1_peak_701a	7.40757	SNOG_14946	-	2126	scaffold_008	966036	966037	OE_ChIP_1_peak_555c	23.4067	SNOG_05904	-	3236	scaffold_027	101268	101486	OE_final_unique
scaffold_034	334150	334151	HA_ChIP_1_peak_701b	2.96803	SNOG_14941	-	-7067	scaffold_008	1019278	1019279	OE_ChIP_1_peak_556	75.8362	SNOG_05928	+	-494	scaffold_027	122736	123096	OE_final_unique
scaffold_034	334150	334151	HA_ChIP_1_peak_701b	2.96803	SNOG_14946	-	1870	scaffold_008	1019278	1019279	OE_ChIP_1_peak_556	75.8362	SNOG_05930	-	5687	scaffold_027	175743	176029	OE_final_unique
scaffold_034	335273	335274	HA_ChIP_1_peak_702	11.0913	SNOG_14941	-	-8190	scaffold_008	1036221	1036222	OE_ChIP_1_peak_557a	2.67508	SNOG_05935	-	-758	scaffold_027	193724	194251	OE_final_unique
scaffold_034	335273	335274	HA_ChIP_1_peak_702	11.0913	SNOG_14946	-	747	scaffold_008	1036221	1036222	OE_ChIP_1_peak_557a	2.67508	SNOG_05936	+	1868	scaffold_027	207638	207994	OE_final_unique
scaffold_035	136539	136540	HA_ChIP_1_peak_703	4.07492	SNOG_15022	+	-2276	scaffold_008	1036661	1036662	OE_ChIP_1_peak_557b	30.932	SNOG_05935	-	-1198	scaffold_027	224325	224655	OE_final_unique
scaffold_035	136539	136540	HA_ChIP_1_peak_703	4.07492	SNOG_15026	+	3161	scaffold_008	1036661	1036662	OE_ChIP_1_peak_557b	30.932	SNOG_05936	+	1428	scaffold_027	305708	306334	OE_final_unique
scaffold_035	136983	136984	HA_ChIP_1_peak_704	9.63692	SNOG_15022	+	-2720	scaffold_008	1036993	1036994	OE_ChIP_1_peak_557c	96.1554	SNOG_05935	-	-1530	scaffold_027	308619	308951	OE_final_unique
scaffold_035	136983	136984	HA_ChIP_1_peak_704	9.63692	SNOG_15026	+	2717	scaffold_008	1036993	1036994	OE_ChIP_1_peak_557c	96.1554	SNOG_05936	+	1096	scaffold_027	310213	310648	OE_final_unique
scaffold_035	137872	137873	HA_ChIP_1_peak_705	7.99334	SNOG_15022	+	-3609	scaffold_008	1037827	1037828	OE_ChIP_1_peak_558	17.5828	SNOG_05935	-	-2364	scaffold_027	316179	316445	OE_final_unique
scaffold_035	137872	137873	HA_ChIP_1_peak_705	7.99334	SNOG_15026	+	1828	scaffold_008	1037827	1037828	OE_ChIP_1_peak_558	17.5828	SNOG_05936	+	262	scaffold_027	342853	343191	OE_final_unique
scaffold_035	156737	156738	HA_ChIP_1_peak_706	17.4089	SNOG_15030	+	-4264	scaffold_008	1045088	1045089	OE_ChIP_1_peak_559	32.5611	SNOG_05939	+	-1790	scaffold_027	345972	346583	OE_final_unique
scaffold_035	156737	156738	HA_ChIP_1_peak_706	17.4089	SNOG_15032	+	3750	scaffold_008	1045088	1045089	OE_ChIP_1_peak_559	32.5611	SNOG_05942	+	1091	scaffold_027	379570	379823	OE_final_unique
scaffold_035	276513	276514	HA_ChIP_1_peak_708	63.3242	SNOG_15080	+	-1452	scaffold_008	1045897	1045898	OE_ChIP_1_peak_560	57.5061	SNOG_05939	+	-2599	scaffold_027	396109	396381	OE_final_unique
scaffold_035	276513	276514	HA_ChIP_1_peak_708	63.3242	SNOG_15081	+	745	scaffold_008	1045897	1045898	OE_ChIP_1_peak_560	57.5061	SNOG_05942	+	282	scaffold_027	425010	425241	OE_final_unique
scaffold_037	32132	32133	HA_ChIP_1_peak_709a	60.9609	SNOG_15275	-	1358	scaffold_008	1053599	1053600	OE_ChIP_1_peak_561	12.1966	SNOG_05944	-	-2347	scaffold_027	459052	459325	OE_final_unique
scaffold_037	32132	32133	HA_ChIP_1_peak_709a	60.9609	SNOG_15275	-	1358	scaffold_008	1053599	1053600	OE_ChIP_1_peak_561	12.1966	SNOG_05946	+	605	scaffold_028	47693	48214	OE_final_unique
scaffold_037	32708	32709	HA_ChIP_1_peak_709b	11.923	SNOG_15275	-	782	scaffold_008	1122963	1122964	OE_ChIP_1_peak_562	20.2071	SNOG_05979	+	-2596	scaffold_028	140133	140518	OE_final_unique
scaffold_037	32708	32709	HA_ChIP_1_peak_709b	11.923	SNOG_15275	-	782	scaffold_008	1122963	1122964	OE_ChIP_1_peak_562	20.2071	SNOG_05980	+	750	scaffold_028	140806	141405	OE_final_unique
scaffold_037	33852	33853	HA_ChIP_1_peak_710a	53.2028	SNOG_15275	-	-362	scaffold_008	1124355	1124356	OE_ChIP_1_peak_563	11.1718	SNOG_05980	+	-642	scaffold_028	217474	217807	OE_final_unique
scaffold_037	33852	33853	HA_ChIP_1_peak_710a	53.2028	SNOG_15277	+	1499	scaffold_008	1124355	1124356	OE_ChIP_1_peak_563	11.1718	SNOG_05981	-	2566	scaffold_028	219029	219250	OE_final_unique
scaffold_037	34296	34297	HA_ChIP_1_peak_710b	68.4296	SNOG_15275	-	-806	scaffold_008	1127896	1127897	OE_ChIP_1_peak_564	403.176	SNOG_05981	-	-975	scaffold_028	284953	285260	OE_final_unique
scaffold_037	34296	34297	HA_ChIP_1_peak_710b	68.4296	SNOG_15277	+	1055	scaffold_008	1127896	1127897	OE_ChIP_1_peak_564	403.176	SNOG_05983	-	2754	scaffold_028	326478	326869	OE_final_unique
scaffold_037	227651	227652	HA_ChIP_1_peak_712	5.13851	SNOG_15374	-	-474	scaffold_008	1175851	1175852	OE_ChIP_1_peak_565	682.551	SNOG_06005	+	-1165	scaffold_028	339318	339556	OE_final_unique
scaffold_037	227651	227652	HA_ChIP_1_peak_712	5.13851	SNOG_15376	-	3356	scaffold_008	1175851	1175852	OE_ChIP_1_peak_565	682.551	SNOG_06007	-	3823	scaffold_028	342213	342505	OE_final_unique
scaffold_037	408997	408998	HA_ChIP_1_peak_713	11.1887	SNOG_16466	-	-332	scaffold_008	1177277	1177278	OE_ChIP_1_peak_566	98.8836	SNOG_06005	+	-2591	scaffold_028	355743	356187	OE_final_unique
scaffold_037	408997	408998	HA_ChIP_1_peak_713	11.1887	SNOG_16467	-	2146	scaffold_008	1177277	1177278	OE_ChIP_1_peak_566	98.8836	SNOG_06007	-	2397	scaffold_030	69680	70040	OE_final_unique
scaffold_037	449155	449156	HA_ChIP_1_peak_714	10.5132	SNOG_16483	-	-1314	scaffold_008	1180176	1180177	OE_ChIP_1_peak_567	91.5717	SNOG_06007	-	-502	scaffold_030	143312	144058	OE_final_unique
scaffold_037	449155	449156	HA_ChIP_1_peak_714	10.5132	SNOG_16484	+	265	scaffold_008	1180176	1180177	OE_ChIP_1_peak_567	91.5717	SNOG_06010	-	5246	scaffold_030	210244	210520	OE_final_unique
scaffold_038	33867	33868	HA_ChIP_1_peak_715	77.9805	SNOG_15415	-	-2493	scaffold_008	1206461	1206462	OE_ChIP_1_peak_568	11.6024	SNOG_06018	-	-1013	scaffold_030	211016	211502	OE_final_unique
scaffold_038	33867	33868	HA_ChIP_1_peak_715	77.9805	SNOG_15417	+	296	scaffold_008	1206461	1206462	OE_ChIP_1_peak_568	11.6024	SNOG_30428	+	1813	scaffold_030	226931	227360	OE_final_unique
scaffold_038	62300	62301	HA_ChIP_1_peak_716a	180.409	SNOG_15428	+	-2615	scaffold_008	1287561	1287562	OE_ChIP_1_peak_569	98.9191	SNOG_06060	-	-268	scaffold_030	264211	265740	OE_final_unique
scaffold_038	62300	62301	HA_ChIP_1_peak_716a	180.409	SNOG_15429	+	819	scaffold_008	1287561	1287562	OE_ChIP_1_peak_569	98.9191	SNOG_06061	+	345	scaffold_030	265984	266307	OE_final_unique
scaffold_038	62484	62485	HA_ChIP_1_peak_716b	172.447	SNOG_15428	+	-2799	scaffold_008	1460816	1460817	OE_ChIP_1_peak_570	34.6181	SNOG_13283	+	-1785	scaffold_030	291656	291897	OE_final_unique
scaffold_038	62484	62485	HA_ChIP_1_peak_716b	172.447	SNOG_15429	+	635	scaffold_008	1460816	1460817	OE_ChIP_1_peak_570	34.6181	SNOG_13285	-	2694	scaffold_030	338548	338944	OE_final_unique
scaffold_038	65525	65526	HA_ChIP_1_peak_717	15.6142	SNOG_15430	+	-855	scaffold_008	1463442	1463443	OE_ChIP_1_peak_571a	18.9253	SNOG_13283	+	-4411	scaffold_030	350636	350893	OE_final_unique
scaffold_038	65525	65526	HA_ChIP_1_peak_717	15.6142	SNOG_15431	-	1717	scaffold_008	1463442	1463443	OE_ChIP_1_peak_571a	18.9253	SNOG_13285	-	68	scaffold_030	357349	357974	OE_final_unique
scaffold_038	109089	109090	HA_ChIP_1_peak_718	24.9463	SNOG_15455	-	-39	scaffold_008	1463895	1463896	OE_ChIP_1_peak_571b	8.2696	SNOG_13285	-	-385	scaffold_030	383304	383718	OE_final_unique
scaffold_038	109089	109090	HA_ChIP_1_peak_718	24.9463	SNOG_15456	+	307	scaffold_008	1463895	1463896	OE_ChIP_1_peak_571b	8.2696	SNOG_30436	-	2316	scaffold_030	392032	392488	OE_final_unique
scaffold_039	13593	13594	HA_ChIP_1_peak_719	18.9869	SNOG_15544	-	-416	scaffold_008	1465252	1465253	OE_ChIP_1_peak_572	39.7955	SNOG_13285	-	-1742	scaffold_030	407197	408220	OE_final_unique
scaffold_039	13593	13594	HA_ChIP_1_peak_719	18.9869	SNOG_15546	-	1352	scaffold_008	1465252	1465253	OE_ChIP_1_peak_572	39.7955	SNOG_30436	-	959	scaffold_030	413696	414256	OE_final_unique
scaffold_039	172691	172692	HA_ChIP_1_peak_720	88.5177	SNOG_15631	+	-144	scaffold_008	1466600	1466601	OE_ChIP_1_peak_573a	20.468	SNOG_13289	+	599	scaffold_031	9621	10763	OE_final_unique
scaffold_039	172691	172692	HA_ChIP_1_peak_720	88.5177	SNOG_15632	+	1136	scaffold_008	1466600	1466601	OE_ChIP_1_peak_573a	20.468	SNOG_30436	-	-389	scaffold_031	19617	19969	OE_final_unique
scaffold_039	173448	173449	HA_ChIP_1_peak_721	31.289	SNOG_15631	+	-901	scaffold_008	1467176	1467177	OE_ChIP_1_peak_573b	11.6526	SNOG_13289	+	23	scaffold_031	29877	30123	OE_final_unique
scaffold_039	173448	173449	HA_ChIP_1_peak_721	31.289	SNOG_15632	+	379	scaffold_008	1467176	1467177	OE_ChIP_1_peak_573b	11.6526	SNOG_30436	-	-965	scaffold_031	44721	44995	OE_final_unique
scaffold_039	228956	228957	HA_ChIP_1_peak_722	14.5779	SNOG_15654	-	-1830	scaffold_008	1485531	1485532	OE_ChIP_1_peak_574	11.7021	SNOG_13298	-	-3628	scaffold_031	68967	69215	OE_final_unique
scaffold_039	228956	228957	HA_ChIP_1_peak_722	14.5779	SNOG_15655	+	309	scaffold_008	1485531	1485532	OE_ChIP_1_peak_574	11.7021	SNOG_13300	-	971	scaffold_031	141893	143194	OE_final_unique
scaffold_039	260249	260250	HA_ChIP_1_peak_723c	12.3086	SNOG_15673	+	-1587	scaffold_008	1520380	1520381	OE_ChIP_1_peak_575	3.02691	SNOG_13321	-	-671	scaffold_031	157861	158090	OE_final_unique
scaffold_039	260249	260250	HA_ChIP_1_peak_723c	12.3086	SNOG_15674	-	66	scaffold_008	1520380	1520381	OE_ChIP_1_peak_575	3.02691	SNOG_13322	-	2923	scaffold_031	164380	164858	OE_final_unique
scaffold_039	260605	260606	HA_ChIP_1_peak_723d	20.8699	SNOG_15674	-	-290	scaffold_008	1534306	1534307	OE_ChIP_1_peak_576	52.4687	SNOG_13325	-	-484	scaffold_031	182012	182850	OE_final_unique
scaffold_039	260605	260606	HA_ChIP_1_peak_723d	20.8699	SNOG_15675	-	2016	scaffold_008	1534306	1534307	OE_ChIP_1_peak_576	52.4687	SNOG_13326	+	1446	scaffold_031	331503	331792	OE_final_unique
scaffold_039	261253	261254	HA_ChIP_1_peak_724	3.45024	SNOG_15674	-	-938	scaffold_008	1535213	1535214	OE_ChIP_1_peak_577	21.7419	SNOG_13325	-	-1391	scaffold_031	343122	343354	OE_final_unique
scaffold_039	261253	261254	HA_ChIP_1_peak_724	3.45024	SNOG_15675	-	1368	scaffold_008	1535213	1535214	OE_ChIP_1_peak_577	21.7419	SNOG_13326	+	539	scaffold_031	353560	354212	OE_final_unique
scaffold_040	306254	306255	HA_ChIP_1_peak_726	86.0453	SNOG_15822	+	-3942	scaffold_008	1602077	1602078	OE_ChIP_1_peak_578	9.63929	SNOG_13354	+	-5227	scaffold_031	365677	366338	OE_final_unique
scaffold_040	306254	306255	HA_ChIP_1_peak_726	86.0453	SNOG_15822	+	-3942	scaffold_008	1602077	1602078	OE_ChIP_1_peak_578	9.63929	SNOG_13355	-	332	scaffold_032	20103	21198	OE_final_unique
scaffold_042	1556	1557	HA_ChIP_1_peak_727	15.6676	SNOG_15958	-	-542	scaffold_008	1610160	1610161	OE_ChIP_1_peak_579	15.8339	SNOG_13358	+	-2231	scaffold_032	25707	26415	OE_final_unique
scaffold_042	1556	1557	HA_ChIP_1_peak_727	15.6676	SNOG_15959	+	940	scaffold_008	1610160	1610161	OE_ChIP_1_peak_579	15.8339	SNOG_13359	+	3766	scaffold_032	29635	29982	OE_final_unique
scaffold_042	90491	90492	HA_ChIP_1_peak_728a	3.10925	SNOG_16005	-	-406	scaffold_008	1610866	1610867	OE_ChIP_1_peak_580	207.309	SNOG_13358	+	-2937	scaffold_032	81437	82159	OE_final_unique
scaffold_042	90491	90492	HA_ChIP_1_peak_728a	3.10925	SNOG_16006	-	1155	scaffold_008	1610866	1610867	OE_ChIP_1_peak_580	207.309	SNOG_13359	+	3060	scaffold_032	311030	311561	OE_final_unique
scaffold_042	90577	90578	HA_ChIP_1_peak_728b	2.07911	SNOG_16005	-	-492	scaffold_008	1614871	1614872	OE_ChIP_1_peak_581	40.0129	SNOG_13359	+	-945	scaffold_032	352542	352845	OE_final_unique
scaffold_042	90577	90578	HA_ChIP_1_peak_728b	2.07911	SNOG_16006	-	1069	scaffold_008	1614871	1614872	OE_ChIP_1_peak_581	40.0129	SNOG_30440	+	120	scaffold_032	353655	354310	OE_final_unique
scaffold_042	152121	152122	HA_ChIP_1_peak_729	7.86604	SNOG_16035	-	-328	scaffold_008	1615859	1615860	OE_ChIP_1_peak_582	3.2999	SNOG_20142	+	457	scaffold_033	68542	68927	OE_final_unique
scaffold_042	152121	152122	HA_ChIP_1_peak_729	7.86604	SNOG_16037	+	1022	scaffold_008	1615859	1615860	OE_ChIP_1_peak_582	3.2999	SNOG_30440	+	-868	scaffold_033	74383	74750	OE_final_unique
scaffold_042	155574	155575	HA_ChIP_1_peak_730	28.4729	SNOG_16037	+	-2431	scaffold_008	1619215	1619216	OE_ChIP_1_peak_583	228.672	SNOG_13360	-	-227	scaffold_033	98339	98617	OE_final_unique
scaffold_042	155574	155575	HA_ChIP_1_peak_730	28.4729	SNOG_16038	+	479	scaffold_008	1619215	1619216	OE_ChIP_1_peak_583	228.672	SNOG_13362	+	1670	scaffold_033	116664	117450	OE_final_unique
scaffold_042	202523	202524	HA_ChIP_1_peak_731	9.8715	SNOG_16058	+	-1033	scaffold_008	1624415	1624416	OE_ChIP_1_peak_584a	129.642	SNOG_13363	-	-195	scaffold_033	141757	142020	OE_final_unique
scaffold_042	202523	202524	HA_ChIP_1_peak_731	9.8715	SNOG_16060	+	832	scaffold_008	1624415	1624416	OE_ChIP_1_peak_584a	129.642	SNOG_13364	+	2219	scaffold_033	147114	147435	OE_final_unique
scaffold_042	216136	216137	HA_ChIP_1_peak_732	13.9267	SNOG_16065	-	-1229	scaffold_008	1624960	1624961	OE_ChIP_1_peak_584b	87.2999	SNOG_13363	-	-740	scaffold_033	148031	148604	OE_final_unique
scaffold_042	216136	216137	HA_ChIP_1_peak_732	13.9267	SNOG_16068	+	1028	scaffold_008	1624960	1624961	OE_ChIP_1_peak_584b	87.2999	SNOG_13364	+	1674	scaffold_033	148972	149234	OE_final_unique
scaffold_042	216839	216840	HA_ChIP_1_peak_733	8.91267	SNOG_16065	-	-1932	scaffold_008	1625539	1625540	OE_ChIP_1_peak_584c	24.3645	SNOG_13363	-	-1319	scaffold_033	152418	152705	OE_final_unique
scaffold_042	216839	216840	HA_ChIP_1_peak_733	8.91267	SNOG_16068	+	325	scaffold_008	1625539	1625540	OE_ChIP_1_peak_584c	24.3645	SNOG_13364	+	1095	scaffold_033	158374	158740	OE_final_unique
scaffold_043	39497	39498	HA_ChIP_1_peak_734	2.04257	SNOG_16094	+	1684	scaffold_008	1647481	1647482	OE_ChIP_1_peak_585	4.01072	SNOG_13372	+	-2722	scaffold_033	192089	192452	OE_final_unique
scaffold_043	39497	39498	HA_ChIP_1_peak_734	2.04257	SNOG_30960	+	-911	scaffold_008	1647481	1647482	OE_ChIP_1_peak_585	4.01072	SNOG_13373	-	1194	scaffold_033	337466	337837	OE_final_unique
scaffold_043	43620	43621	HA_ChIP_1_peak_735	8.28279	SNOG_16094	+	-2439	scaffold_008	1649436	1649437	OE_ChIP_1_peak_586	44.5439	SNOG_13373	-	-761	scaffold_033	343507	344084	OE_final_unique
scaffold_043	43620	43621	HA_ChIP_1_peak_735	8.28279	SNOG_16095	-	1611	scaffold_008	1649436	1649437	OE_ChIP_1_peak_586	44.5439	SNOG_13374	-	2209	scaffold_034	73658	74126	OE_final_unique
scaffold_043	158114	158115	HA_ChIP_1_peak_736	20.5666	SNOG_16157	-	-1042	scaffold_008	1689752	1689753	OE_ChIP_1_peak_588	59.6986	SNOG_13389	-	-1137	scaffold_034	74830	75078	OE_final_unique
scaffold_043	158114	158115	HA_ChIP_1_peak_736	20.5666	SNOG_16158	+	475	scaffold_008	1689752	1689753	OE_ChIP_1_peak_588	59.6986	SNOG_13390	+	223	scaffold_034	75484	75775	OE_final_unique
scaffold_044	18747	18748	HA_ChIP_1_peak_737	13.5311	SNOG_16165	-	-864	scaffold_008	1699225	1699226	OE_ChIP_1_peak_589a	25.7425	SNOG_13393	-	-5717	scaffold_034	131808	132092	OE_final_unique
scaffold_044	18747	18748	HA_ChIP_1_peak_737	13.5311	SNOG_16166	+	716	scaffold_008	1699225	1699226	OE_ChIP_1_peak_589a	25.7425	SNOG_20145	-	2784	scaffold_034	137265	137508	OE_final_unique
scaffold_047	736	737	HA_ChIP_1_peak_739	66.7051	SNOG_16364	-	7171	scaffold_008	1699728	1699729	OE_ChIP_1_peak_589b	29.1357	SNOG_13393	-	-6220	scaffold_034	141399	141723	OE_final_unique
scaffold_047	736	737	HA_ChIP_1_peak_739	66.7051	SNOG_16364	-	7171	scaffold_008	1699728	1699729	OE_ChIP_1_peak_589b	29.1357	SNOG_20145	-	2281	scaffold_034	191698	192113	OE_final_unique
scaffold_047	129377	129378	HA_ChIP_1_peak_740	146.562	SNOG_16422	-	-363	scaffold_008	1702179	1702180	OE_ChIP_1_peak_590a	26.0736	SNOG_13394	-	2434	scaffold_034	207873	208499	OE_final_unique
scaffold_047	129377	129378	HA_ChIP_1_peak_740	146.562	SNOG_16423	-	1954	scaffold_008	1702179	1702180	OE_ChIP_1_peak_590a	26.0736	SNOG_20145	-	-170	scaffold_034	225194	225951	OE_final_unique
								scaffold_008	1702828	1702829	OE_ChIP_1_peak_590b	136.266	SNOG_13394	-	1785	scaffold_034	241729	242023	OE_final_unique
								scaffold_008	1702828	1702829	OE_ChIP_1_peak_590b	136.266	SNOG_20145	-	-819	scaffold_035	31771	32056	OE_final_unique
								scaffold_008	1704328	1704329	OE_ChIP_1_peak_590c	41.5419	SNOG_13394	-	285	scaffold_035	142777	144012	OE_final_unique
								scaffold_008	1704328	1704329	OE_ChIP_1_peak_590c	41.5419	SNOG_20145	-	-2319	scaffold_035	157472	157962	OE_final_unique
								scaffold_008	1705522	1705523	OE_ChIP_1_peak_591a	97.773	SNOG_13395	+	-247	scaffold_035	158704	159015	OE_final_unique
								scaffold_008	1705522	1705523	OE_ChIP_1_peak_591a	97.773	SNOG_13397	+	1570	scaffold_035	159246	159794	OE_final_unique
								scaffold_008	1706129	1706130	OE_ChIP_1_peak_591b	104.716	SNOG_13395	+	-854	scaffold_035	272615	272961	OE_final_unique
								scaffold_008	1706129	1706130	OE_ChIP_1_peak_591b	104.716	SNOG_13397	+	963	scaffold_035	273925	274744	OE_final_unique
								scaffold_008	1706661	1706662	OE_ChIP_1_peak_591c	5.4804	SNOG_13395	+	-1386	scaffold_035	299738	300366	OE_final_unique
								scaffold_008	1706661	1706662	OE_ChIP_1_peak_591c	5.4804	SNOG_13397	+	431	scaffold_035	318520	318815	OE_final_unique
								scaffold_008	1707261	1707262	OE_ChIP_1_peak_592	80.4024	SNOG_13397	+	-169	scaffold_035	319213	319670	OE_final_unique
								scaffold_008	1707261	1707262	OE_ChIP_1_peak_592	80.4024	SNOG_13398	+	362	scaffold_037	41072	41353	OE_final_unique
								scaffold_008	1709982	1709983	OE_ChIP_1_peak_593a	29.3766	SNOG_13398	+	-2359	scaffold_037	126179	126614	OE_final_unique
								scaffold_008	1709982	1709983	OE_ChIP_1_peak_593a	29.3766	SNOG_13399	+	2492	scaffold_037	155366	155693	OE_final_unique
								scaffold_008	1710447	1710448	OE_ChIP_1_peak_593b	189.363	SNOG_13398	+	-2824	scaffold_037	158137	158427	OE_final_unique
								scaffold_008	1710447	1710448	OE_ChIP_1_peak_593b	189.363	SNOG_13399	+	2027	scaffold_037	175369	175611	OE_final_unique
								scaffold_008	1711930	1711931	OE_ChIP_1_peak_594	80.184	SNOG_13398	+	-4307	scaffold_037	175880	176173	OE_final_unique
								scaffold_008	1711930	1711931	OE_ChIP_1_peak_594	80.184	SNOG_13399	+	544	scaffold_037	346521	347123	OE_final_unique
								scaffold_008	1718881	1718882	OE_ChIP_1_peak_595	11.1094	SNOG_13401	-	-323	scaffold_037	347568	347904	OE_final_unique
								scaffold_008	1718881	1718882	OE_ChIP_1_peak_595	11.1094	SNOG_13402	+	687	scaffold_037	423960	424262	OE_final_unique
								scaffold_008	1757503	1757504	OE_ChIP_1_peak_596	14.4531	SNOG_13420	-	-1144	scaffold_038	59939	60190	OE_final_unique
								scaffold_008	1757503	1757504	OE_ChIP_1_peak_596	14.4531	SNOG_13421	+	1334	scaffold_038	66748	67031	OE_final_unique
								scaffold_009	118305	118306	OE_ChIP_1_peak_597	18.0241	SNOG_06123	-	-336	scaffold_038	69186	70723	OE_final_unique
								scaffold_009	118305	118306	OE_ChIP_1_peak_597	18.0241	SNOG_06125	-	8547	scaffold_038	70982	71843	OE_final_unique
								scaffold_009	135052	135053	OE_ChIP_1_peak_598	7.0481	SNOG_06130	+	-52	scaffold_038	102012	102692	OE_final_unique
								scaffold_009	135052	135053	OE_ChIP_1_peak_598	7.0481	SNOG_06131	+	1719	scaffold_039	23410	23768	OE_final_unique
								scaffold_009	144973	144974	OE_ChIP_1_peak_599	20.0362	SNOG_06134	+	-1271	scaffold_039	73435	73713	OE_final_unique
								scaffold_009	144973	144974	OE_ChIP_1_peak_599	20.0362	SNOG_06135	+	1011	scaffold_039	94273	94488	OE_final_unique
								scaffold_009	145991	145992	OE_ChIP_1_peak_600	2.57495	SNOG_06135	+	-7	scaffold_039	153826	154115	OE_final_unique
								scaffold_009	145991	145992	OE_ChIP_1_peak_600	2.57495	SNOG_06137	-	3319	scaffold_039	195422	195768	OE_final_unique
								scaffold_009	147630	147631	OE_ChIP_1_peak_601	3.1836	SNOG_06135	+	-1646	scaffold_039	197796	198142	OE_final_unique
								scaffold_009	147630	147631	OE_ChIP_1_peak_601	3.1836	SNOG_06137	-	1680	scaffold_039	201307	201820	OE_final_unique
								scaffold_009	173380	173381	OE_ChIP_1_peak_602	334.528	SNOG_06150	+	-2734	scaffold_039	210149	210491	OE_final_unique
								scaffold_009	173380	173381	OE_ChIP_1_peak_602	334.528	SNOG_06152	+	285	scaffold_039	245248	245647	OE_final_unique
								scaffold_009	177327	177328	OE_ChIP_1_peak_603	55.0561	SNOG_06153	-	-251	scaffold_039	252880	253106	OE_final_unique
								scaffold_009	177327	177328	OE_ChIP_1_peak_603	55.0561	SNOG_06154	-	3086	scaffold_040	76266	76549	OE_final_unique
								scaffold_009	184120	184121	OE_ChIP_1_peak_604	65.0078	SNOG_06158	+	-132	scaffold_040	205875	206378	OE_final_unique
								scaffold_009	184120	184121	OE_ChIP_1_peak_604	65.0078	SNOG_06160	+	3109	scaffold_040	206649	206947	OE_final_unique
								scaffold_009	193930	193931	OE_ChIP_1_peak_605	15.2363	SNOG_06161	-	-479	scaffold_041	211906	212225	OE_final_unique
								scaffold_009	193930	193931	OE_ChIP_1_peak_605	15.2363	SNOG_06163	+	1116	scaffold_041	214723	215026	OE_final_unique
								scaffold_009	199974	199975	OE_ChIP_1_peak_606	3.94295	SNOG_06163	+	-4928	scaffold_041	233116	233432	OE_final_unique
								scaffold_009	199974	199975	OE_ChIP_1_peak_606	3.94295	SNOG_06166	+	347	scaffold_041	233928	234986	OE_final_unique
								scaffold_009	233511	233512	OE_ChIP_1_peak_607a	2.00027	SNOG_06177	-	-2475	scaffold_041	269454	269682	OE_final_unique
								scaffold_009	233511	233512	OE_ChIP_1_peak_607a	2.00027	SNOG_06179	-	3027	scaffold_042	48894	49162	OE_final_unique
								scaffold_009	233611	233612	OE_ChIP_1_peak_607b	2.00027	SNOG_06177	-	-2575	scaffold_042	49521	49806	OE_final_unique
								scaffold_009	233611	233612	OE_ChIP_1_peak_607b	2.00027	SNOG_06179	-	2927	scaffold_042	81636	81935	OE_final_unique
								scaffold_009	233725	233726	OE_ChIP_1_peak_607c	2.00027	SNOG_06177	-	-2689	scaffold_042	117351	117785	OE_final_unique
								scaffold_009	233725	233726	OE_ChIP_1_peak_607c	2.00027	SNOG_06179	-	2813	scaffold_042	127541	128142	OE_final_unique
								scaffold_009	234080	234081	OE_ChIP_1_peak_607d	3.67128	SNOG_06177	-	-3044	scaffold_042	133486	134022	OE_final_unique
								scaffold_009	234080	234081	OE_ChIP_1_peak_607d	3.67128	SNOG_06179	-	2458	scaffold_042	172137	172693	OE_final_unique
								scaffold_009	234985	234986	OE_ChIP_1_peak_608a	2.10674	SNOG_06177	-	-3949	scaffold_042	182564	182823	OE_final_unique
								scaffold_009	234985	234986	OE_ChIP_1_peak_608a	2.10674	SNOG_06179	-	1553	scaffold_043	38475	38756	OE_final_unique
								scaffold_009	237259	237260	OE_ChIP_1_peak_609	21.8758	SNOG_06179	-	-721	scaffold_043	48764	49485	OE_final_unique
								scaffold_009	237259	237260	OE_ChIP_1_peak_609	21.8758	SNOG_06180	+	2991	scaffold_043	94500	94779	OE_final_unique
								scaffold_009	273443	273444	OE_ChIP_1_peak_610	75.3937	SNOG_06196	+	-4248	scaffold_043	144593	144939	OE_final_unique
								scaffold_009	273443	273444	OE_ChIP_1_peak_610	75.3937	SNOG_30451	+	296	scaffold_043	159003	159279	OE_final_unique
								scaffold_009	274402	274403	OE_ChIP_1_peak_611a	7.19063	SNOG_30451	+	-663	scaffold_043	167411	167647	OE_final_unique
								scaffold_009	274402	274403	OE_ChIP_1_peak_611a	7.19063	SNOG_30452	+	3369	scaffold_044	193343	193792	OE_final_unique
								scaffold_009	274852	274853	OE_ChIP_1_peak_611b	3.1836	SNOG_30451	+	-1113	scaffold_045	82063	82365	OE_final_unique
								scaffold_009	274852	274853	OE_ChIP_1_peak_611b	3.1836	SNOG_30452	+	2919	scaffold_051	6405	6659	OE_final_unique
								scaffold_009	275452	275453	OE_ChIP_1_peak_611c	26.992	SNOG_30451	+	-1713	scaffold_051	7907	8399	OE_final_unique
								scaffold_009	275452	275453	OE_ChIP_1_peak_611c	26.992	SNOG_30452	+	2319
								scaffold_009	276199	276200	OE_ChIP_1_peak_611d	107.902	SNOG_30451	+	-2460
								scaffold_009	276199	276200	OE_ChIP_1_peak_611d	107.902	SNOG_30452	+	1572
								scaffold_009	276568	276569	OE_ChIP_1_peak_611e	38.0961	SNOG_30451	+	-2829
								scaffold_009	276568	276569	OE_ChIP_1_peak_611e	38.0961	SNOG_30452	+	1203
								scaffold_009	277136	277137	OE_ChIP_1_peak_611f	265.359	SNOG_30451	+	-3397
								scaffold_009	277136	277137	OE_ChIP_1_peak_611f	265.359	SNOG_30452	+	635
								scaffold_009	277734	277735	OE_ChIP_1_peak_611g	127.093	SNOG_30451	+	-3995
								scaffold_009	277734	277735	OE_ChIP_1_peak_611g	127.093	SNOG_30452	+	37
								scaffold_009	278083	278084	OE_ChIP_1_peak_611h	209.283	SNOG_06197	+	1139
								scaffold_009	278083	278084	OE_ChIP_1_peak_611h	209.283	SNOG_30452	+	-312
								scaffold_009	291351	291352	OE_ChIP_1_peak_612	184.314	SNOG_06203	-	-395
								scaffold_009	291351	291352	OE_ChIP_1_peak_612	184.314	SNOG_06204	+	882
								scaffold_009	469543	469544	OE_ChIP_1_peak_613	24.9549	SNOG_06280	-	-140
								scaffold_009	469543	469544	OE_ChIP_1_peak_613	24.9549	SNOG_06281	+	910
								scaffold_009	478087	478088	OE_ChIP_1_peak_614a	8.92292	SNOG_06283	-	-1484
								scaffold_009	478087	478088	OE_ChIP_1_peak_614a	8.92292	SNOG_06285	+	857
								scaffold_009	478378	478379	OE_ChIP_1_peak_614b	10.3768	SNOG_06283	-	-1775
								scaffold_009	478378	478379	OE_ChIP_1_peak_614b	10.3768	SNOG_06285	+	566
								scaffold_009	493348	493349	OE_ChIP_1_peak_615a	30.4049	SNOG_06289	+	-5297
								scaffold_009	493348	493349	OE_ChIP_1_peak_615a	30.4049	SNOG_06290	+	1438
								scaffold_009	493825	493826	OE_ChIP_1_peak_615b	10.6273	SNOG_06289	+	-5774
								scaffold_009	493825	493826	OE_ChIP_1_peak_615b	10.6273	SNOG_06290	+	961
								scaffold_009	494585	494586	OE_ChIP_1_peak_616a	3.01272	SNOG_06289	+	-6534
								scaffold_009	494585	494586	OE_ChIP_1_peak_616a	3.01272	SNOG_06290	+	201
								scaffold_009	494953	494954	OE_ChIP_1_peak_616b	3.8836	SNOG_06290	+	-167
								scaffold_009	494953	494954	OE_ChIP_1_peak_616b	3.8836	SNOG_06291	+	3027
								scaffold_009	546117	546118	OE_ChIP_1_peak_617	149.033	SNOG_06311	+	-3164
								scaffold_009	546117	546118	OE_ChIP_1_peak_617	149.033	SNOG_06313	-	2845
								scaffold_009	620431	620432	OE_ChIP_1_peak_618	13.8136	SNOG_06344	+	-1956
								scaffold_009	620431	620432	OE_ChIP_1_peak_618	13.8136	SNOG_06346	-	2031
								scaffold_009	686486	686487	OE_ChIP_1_peak_619	168.059	SNOG_06369	+	-2523
								scaffold_009	686486	686487	OE_ChIP_1_peak_619	168.059	SNOG_06371	+	866
								scaffold_009	714366	714367	OE_ChIP_1_peak_620	192.794	SNOG_06383	+	-1355
								scaffold_009	714366	714367	OE_ChIP_1_peak_620	192.794	SNOG_06384	+	660
								scaffold_009	732147	732148	OE_ChIP_1_peak_621	17.4803	SNOG_06393	-	-483
								scaffold_009	732147	732148	OE_ChIP_1_peak_621	17.4803	SNOG_30460	-	1244
								scaffold_009	733268	733269	OE_ChIP_1_peak_622	14.501	SNOG_06393	-	-1604
								scaffold_009	733268	733269	OE_ChIP_1_peak_622	14.501	SNOG_30460	-	123
								scaffold_009	740445	740446	OE_ChIP_1_peak_623	9.15926	SNOG_06397	+	-2553
								scaffold_009	740445	740446	OE_ChIP_1_peak_623	9.15926	SNOG_06399	+	520
								scaffold_009	755523	755524	OE_ChIP_1_peak_624a	209.074	SNOG_06405	-	-275
								scaffold_009	755523	755524	OE_ChIP_1_peak_624a	209.074	SNOG_06406	+	857
								scaffold_009	756140	756141	OE_ChIP_1_peak_624b	5.2871	SNOG_06405	-	-892
								scaffold_009	756140	756141	OE_ChIP_1_peak_624b	5.2871	SNOG_06406	+	240
								scaffold_009	757814	757815	OE_ChIP_1_peak_625	87.6951	SNOG_06406	+	-1434
								scaffold_009	757814	757815	OE_ChIP_1_peak_625	87.6951	SNOG_06407	+	500
								scaffold_009	794541	794542	OE_ChIP_1_peak_626	13.976	SNOG_06421	+	-5343
								scaffold_009	794541	794542	OE_ChIP_1_peak_626	13.976	SNOG_06423	+	104
								scaffold_009	811472	811473	OE_ChIP_1_peak_627a	2.01526	SNOG_06433	-	4981
								scaffold_009	811472	811473	OE_ChIP_1_peak_627a	2.01526	SNOG_30463	+	-873
								scaffold_009	811704	811705	OE_ChIP_1_peak_627b	8.68919	SNOG_06433	-	4749
								scaffold_009	811704	811705	OE_ChIP_1_peak_627b	8.68919	SNOG_30463	+	-1105
								scaffold_009	812358	812359	OE_ChIP_1_peak_628	11.6526	SNOG_06433	-	4095
								scaffold_009	812358	812359	OE_ChIP_1_peak_628	11.6526	SNOG_30463	+	-1759
								scaffold_009	950348	950349	OE_ChIP_1_peak_629	12.8426	SNOG_06495	-	-1209
								scaffold_009	950348	950349	OE_ChIP_1_peak_629	12.8426	SNOG_06496	-	1387
								scaffold_009	1009683	1009684	OE_ChIP_1_peak_630a	22.6769	SNOG_06525	+	-5941
								scaffold_009	1009683	1009684	OE_ChIP_1_peak_630a	22.6769	SNOG_06526	-	1688
								scaffold_009	1010217	1010218	OE_ChIP_1_peak_630b	24.8576	SNOG_06525	+	-6475
								scaffold_009	1010217	1010218	OE_ChIP_1_peak_630b	24.8576	SNOG_06526	-	1154
								scaffold_009	1010842	1010843	OE_ChIP_1_peak_631	73.7388	SNOG_06525	+	-7100
								scaffold_009	1010842	1010843	OE_ChIP_1_peak_631	73.7388	SNOG_06526	-	529
								scaffold_009	1013716	1013717	OE_ChIP_1_peak_632a	4.29296	SNOG_06526	-	-2345
								scaffold_009	1013716	1013717	OE_ChIP_1_peak_632a	4.29296	SNOG_06527	-	1048
								scaffold_009	1014119	1014120	OE_ChIP_1_peak_632b	8.64249	SNOG_06526	-	-2748
								scaffold_009	1014119	1014120	OE_ChIP_1_peak_632b	8.64249	SNOG_06527	-	645
								scaffold_009	1015416	1015417	OE_ChIP_1_peak_633	16.1961	SNOG_06527	-	-652
								scaffold_009	1015416	1015417	OE_ChIP_1_peak_633	16.1961	SNOG_06530	+	2180
								scaffold_009	1047817	1047818	OE_ChIP_1_peak_634a	46.9058	SNOG_06545	+	-4716
								scaffold_009	1047817	1047818	OE_ChIP_1_peak_634a	46.9058	SNOG_06547	+	1444
								scaffold_009	1048267	1048268	OE_ChIP_1_peak_634b	29.1588	SNOG_06545	+	-5166
								scaffold_009	1048267	1048268	OE_ChIP_1_peak_634b	29.1588	SNOG_06547	+	994
								scaffold_009	1048827	1048828	OE_ChIP_1_peak_635	5.65291	SNOG_06545	+	-5726
								scaffold_009	1048827	1048828	OE_ChIP_1_peak_635	5.65291	SNOG_06547	+	434
								scaffold_009	1068783	1068784	OE_ChIP_1_peak_636a	3.54804	SNOG_06554	-	-407
								scaffold_009	1068783	1068784	OE_ChIP_1_peak_636a	3.54804	SNOG_06555	+	1127
								scaffold_009	1069141	1069142	OE_ChIP_1_peak_636b	12.9825	SNOG_06554	-	-765
								scaffold_009	1069141	1069142	OE_ChIP_1_peak_636b	12.9825	SNOG_06555	+	769
								scaffold_009	1119023	1119024	OE_ChIP_1_peak_637	9.52235	SNOG_06582	-	-286
								scaffold_009	1119023	1119024	OE_ChIP_1_peak_637	9.52235	SNOG_06583	+	502
								scaffold_009	1157267	1157268	OE_ChIP_1_peak_638a	5.77913	SNOG_06599	-	-354
								scaffold_009	1157267	1157268	OE_ChIP_1_peak_638a	5.77913	SNOG_06601	-	1997
								scaffold_009	1157500	1157501	OE_ChIP_1_peak_638b	8.17508	SNOG_06599	-	-587
								scaffold_009	1157500	1157501	OE_ChIP_1_peak_638b	8.17508	SNOG_06601	-	1764
								scaffold_009	1230712	1230713	OE_ChIP_1_peak_639	12.4163	SNOG_06635	+	-5748
								scaffold_009	1230712	1230713	OE_ChIP_1_peak_639	12.4163	SNOG_06636	+	262
								scaffold_009	1270322	1270323	OE_ChIP_1_peak_640	5.40579	SNOG_06659	-	-936
								scaffold_009	1270322	1270323	OE_ChIP_1_peak_640	5.40579	SNOG_06661	+	1721
								scaffold_009	1285207	1285208	OE_ChIP_1_peak_641	8.10248	SNOG_06667	-	-390
								scaffold_009	1285207	1285208	OE_ChIP_1_peak_641	8.10248	SNOG_06668	+	1044
								scaffold_010	81038	81039	OE_ChIP_1_peak_642	20.6141	SNOG_06705	+	-2999
								scaffold_010	81038	81039	OE_ChIP_1_peak_642	20.6141	SNOG_30483	+	495
								scaffold_010	125380	125381	OE_ChIP_1_peak_643	6.57985	SNOG_06724	-	-345
								scaffold_010	125380	125381	OE_ChIP_1_peak_643	6.57985	SNOG_06725	-	3008
								scaffold_010	126050	126051	OE_ChIP_1_peak_644	7.56607	SNOG_06724	-	-1015
								scaffold_010	126050	126051	OE_ChIP_1_peak_644	7.56607	SNOG_06725	-	2338
								scaffold_010	133112	133113	OE_ChIP_1_peak_645a	17.1372	SNOG_06727	+	-2051
								scaffold_010	133112	133113	OE_ChIP_1_peak_645a	17.1372	SNOG_06729	+	1389
								scaffold_010	133386	133387	OE_ChIP_1_peak_645b	2.15051	SNOG_06727	+	-2325
								scaffold_010	133386	133387	OE_ChIP_1_peak_645b	2.15051	SNOG_06729	+	1115
								scaffold_010	137696	137697	OE_ChIP_1_peak_646	25.5125	SNOG_06729	+	-3195
								scaffold_010	137696	137697	OE_ChIP_1_peak_646	25.5125	SNOG_06731	-	1747
								scaffold_010	190648	190649	OE_ChIP_1_peak_647	19.5438	SNOG_06757	+	-4191
								scaffold_010	190648	190649	OE_ChIP_1_peak_647	19.5438	SNOG_06760	+	2374
								scaffold_010	191419	191420	OE_ChIP_1_peak_648a	23.5444	SNOG_06757	+	-4962
								scaffold_010	191419	191420	OE_ChIP_1_peak_648a	23.5444	SNOG_06760	+	1603
								scaffold_010	191890	191891	OE_ChIP_1_peak_648b	2.46422	SNOG_06757	+	-5433
								scaffold_010	191890	191891	OE_ChIP_1_peak_648b	2.46422	SNOG_06760	+	1132
								scaffold_010	265727	265728	OE_ChIP_1_peak_649	4.54121	SNOG_06796	+	-2558
								scaffold_010	265727	265728	OE_ChIP_1_peak_649	4.54121	SNOG_06797	-	7720
								scaffold_010	266454	266455	OE_ChIP_1_peak_650	20.1439	SNOG_06796	+	-3285
								scaffold_010	266454	266455	OE_ChIP_1_peak_650	20.1439	SNOG_06797	-	6993
								scaffold_010	273848	273849	OE_ChIP_1_peak_651	7.82765	SNOG_06797	-	-401
								scaffold_010	273848	273849	OE_ChIP_1_peak_651	7.82765	SNOG_06798	-	3279
								scaffold_010	277420	277421	OE_ChIP_1_peak_652	47.6477	SNOG_06798	-	-293
								scaffold_010	277420	277421	OE_ChIP_1_peak_652	47.6477	SNOG_06799	-	3312
								scaffold_010	278428	278429	OE_ChIP_1_peak_653	278.326	SNOG_06798	-	-1301
								scaffold_010	278428	278429	OE_ChIP_1_peak_653	278.326	SNOG_06799	-	2304
								scaffold_010	281094	281095	OE_ChIP_1_peak_654	8.12157	SNOG_06799	-	-362
								scaffold_010	281094	281095	OE_ChIP_1_peak_654	8.12157	SNOG_06800	+	203
								scaffold_010	297882	297883	OE_ChIP_1_peak_655	14.3764	SNOG_06806	+	-5050
								scaffold_010	297882	297883	OE_ChIP_1_peak_655	14.3764	SNOG_06807	-	448
								scaffold_010	379233	379234	OE_ChIP_1_peak_656	193.832	SNOG_06850	-	-555
								scaffold_010	379233	379234	OE_ChIP_1_peak_656	193.832	SNOG_06851	+	402
								scaffold_010	380417	380418	OE_ChIP_1_peak_657a	10.2251	SNOG_06851	+	-782
								scaffold_010	380417	380418	OE_ChIP_1_peak_657a	10.2251	SNOG_06853	+	4970
								scaffold_010	382700	382701	OE_ChIP_1_peak_658a	2.15051	SNOG_06851	+	-3065
								scaffold_010	382700	382701	OE_ChIP_1_peak_658a	2.15051	SNOG_06853	+	2687
								scaffold_010	382986	382987	OE_ChIP_1_peak_658b	2.15051	SNOG_06851	+	-3351
								scaffold_010	382986	382987	OE_ChIP_1_peak_658b	2.15051	SNOG_06853	+	2401
								scaffold_010	383341	383342	OE_ChIP_1_peak_658c	3.21729	SNOG_06851	+	-3706
								scaffold_010	383341	383342	OE_ChIP_1_peak_658c	3.21729	SNOG_06853	+	2046
								scaffold_010	384352	384353	OE_ChIP_1_peak_659a	2.41156	SNOG_06851	+	-4717
								scaffold_010	384352	384353	OE_ChIP_1_peak_659a	2.41156	SNOG_06853	+	1035
								scaffold_010	394179	394180	OE_ChIP_1_peak_660	8.8873	SNOG_06856	-	-239
								scaffold_010	394179	394180	OE_ChIP_1_peak_660	8.8873	SNOG_06857	-	6265
								scaffold_010	407453	407454	OE_ChIP_1_peak_661	26.9253	SNOG_06860	-	-446
								scaffold_010	407453	407454	OE_ChIP_1_peak_661	26.9253	SNOG_06861	+	64
								scaffold_010	420015	420016	OE_ChIP_1_peak_662	312.002	SNOG_06867	+	-3116
								scaffold_010	420015	420016	OE_ChIP_1_peak_662	312.002	SNOG_06869	-	5770
								scaffold_010	490815	490816	OE_ChIP_1_peak_663	10.5715	SNOG_06903	+	-3111
								scaffold_010	490815	490816	OE_ChIP_1_peak_663	10.5715	SNOG_06904	-	4513
								scaffold_010	550841	550842	OE_ChIP_1_peak_664	28.0839	SNOG_06927	+	-5913
								scaffold_010	550841	550842	OE_ChIP_1_peak_664	28.0839	SNOG_06929	-	7824
								scaffold_010	551808	551809	OE_ChIP_1_peak_665	73.2529	SNOG_06927	+	-6880
								scaffold_010	551808	551809	OE_ChIP_1_peak_665	73.2529	SNOG_06929	-	6857
								scaffold_010	558416	558417	OE_ChIP_1_peak_666	61.912	SNOG_06927	+	-13488
								scaffold_010	558416	558417	OE_ChIP_1_peak_666	61.912	SNOG_06929	-	249
								scaffold_010	561081	561082	OE_ChIP_1_peak_667	282.77	SNOG_06931	+	-796
								scaffold_010	561081	561082	OE_ChIP_1_peak_667	282.77	SNOG_06933	-	6509
								scaffold_010	562321	562322	OE_ChIP_1_peak_668	571.872	SNOG_06931	+	-2036
								scaffold_010	562321	562322	OE_ChIP_1_peak_668	571.872	SNOG_06933	-	5269
								scaffold_010	564152	564153	OE_ChIP_1_peak_669	885.61	SNOG_06931	+	-3867
								scaffold_010	564152	564153	OE_ChIP_1_peak_669	885.61	SNOG_06933	-	3438
								scaffold_010	577832	577833	OE_ChIP_1_peak_670	14.7506	SNOG_06938	-	-1236
								scaffold_010	577832	577833	OE_ChIP_1_peak_670	14.7506	SNOG_06940	-	3764
								scaffold_010	642322	642323	OE_ChIP_1_peak_671	14.9475	SNOG_06967	-	-2321
								scaffold_010	642322	642323	OE_ChIP_1_peak_671	14.9475	SNOG_06968	-	904
								scaffold_010	662378	662379	OE_ChIP_1_peak_672a	2.65333	SNOG_06977	-	-82
								scaffold_010	662378	662379	OE_ChIP_1_peak_672a	2.65333	SNOG_06978	+	593
								scaffold_010	662767	662768	OE_ChIP_1_peak_672b	24.5085	SNOG_06977	-	-471
								scaffold_010	662767	662768	OE_ChIP_1_peak_672b	24.5085	SNOG_06978	+	204
								scaffold_010	708839	708840	OE_ChIP_1_peak_673	130.347	SNOG_06997	-	-702
								scaffold_010	708839	708840	OE_ChIP_1_peak_673	130.347	SNOG_30495	-	1154
								scaffold_010	710160	710161	OE_ChIP_1_peak_674	10.9978	SNOG_06999	-	4111
								scaffold_010	710160	710161	OE_ChIP_1_peak_674	10.9978	SNOG_30495	-	-167
								scaffold_010	756437	756438	OE_ChIP_1_peak_675a	20.4064	SNOG_07017	+	-2480
								scaffold_010	756437	756438	OE_ChIP_1_peak_675a	20.4064	SNOG_07019	-	3331
								scaffold_010	756853	756854	OE_ChIP_1_peak_675b	119.344	SNOG_07017	+	-2896
								scaffold_010	756853	756854	OE_ChIP_1_peak_675b	119.344	SNOG_07019	-	2915
								scaffold_010	757474	757475	OE_ChIP_1_peak_676a	12.2839	SNOG_07017	+	-3517
								scaffold_010	757474	757475	OE_ChIP_1_peak_676a	12.2839	SNOG_07019	-	2294
								scaffold_010	757890	757891	OE_ChIP_1_peak_676b	226.677	SNOG_07017	+	-3933
								scaffold_010	757890	757891	OE_ChIP_1_peak_676b	226.677	SNOG_07019	-	1878
								scaffold_010	759986	759987	OE_ChIP_1_peak_677	250.697	SNOG_07019	-	-218
								scaffold_010	759986	759987	OE_ChIP_1_peak_677	250.697	SNOG_07020	+	311
								scaffold_010	768737	768738	OE_ChIP_1_peak_678	748.445	SNOG_07020	+	-8440
								scaffold_010	768737	768738	OE_ChIP_1_peak_678	748.445	SNOG_07021	+	489
								scaffold_010	805361	805362	OE_ChIP_1_peak_679	16.9939	SNOG_07037	+	-2055
								scaffold_010	805361	805362	OE_ChIP_1_peak_679	16.9939	SNOG_07039	+	669
								scaffold_010	816376	816377	OE_ChIP_1_peak_680	12.2291	SNOG_07044	+	-1679
								scaffold_010	816376	816377	OE_ChIP_1_peak_680	12.2291	SNOG_07045	+	2429
								scaffold_010	831457	831458	OE_ChIP_1_peak_681	4.14081	SNOG_07048	+	-7755
								scaffold_010	831457	831458	OE_ChIP_1_peak_681	4.14081	SNOG_07051	+	601
								scaffold_010	834554	834555	OE_ChIP_1_peak_682	29.5987	SNOG_07051	+	-2496
								scaffold_010	834554	834555	OE_ChIP_1_peak_682	29.5987	SNOG_07052	+	1843
								scaffold_010	836121	836122	OE_ChIP_1_peak_683	62.3168	SNOG_07051	+	-4063
								scaffold_010	836121	836122	OE_ChIP_1_peak_683	62.3168	SNOG_07052	+	276
								scaffold_010	848548	848549	OE_ChIP_1_peak_684	10.5313	SNOG_07058	-	-1146
								scaffold_010	848548	848549	OE_ChIP_1_peak_684	10.5313	SNOG_07059	-	1389
								scaffold_010	872356	872357	OE_ChIP_1_peak_685	19.5019	SNOG_07071	-	4047
								scaffold_010	872356	872357	OE_ChIP_1_peak_685	19.5019	SNOG_30499	+	-436
								scaffold_010	893892	893893	OE_ChIP_1_peak_687a	32.9983	SNOG_07076	-	-639
								scaffold_010	893892	893893	OE_ChIP_1_peak_687a	32.9983	SNOG_07079	-	8446
								scaffold_010	894691	894692	OE_ChIP_1_peak_687b	169.19	SNOG_07076	-	-1438
								scaffold_010	894691	894692	OE_ChIP_1_peak_687b	169.19	SNOG_07079	-	7647
								scaffold_010	895418	895419	OE_ChIP_1_peak_687c	13.2598	SNOG_07076	-	-2165
								scaffold_010	895418	895419	OE_ChIP_1_peak_687c	13.2598	SNOG_07079	-	6920
								scaffold_010	896029	896030	OE_ChIP_1_peak_688a	14.6607	SNOG_07076	-	-2776
								scaffold_010	896029	896030	OE_ChIP_1_peak_688a	14.6607	SNOG_07079	-	6309
								scaffold_010	896569	896570	OE_ChIP_1_peak_688b	17.242	SNOG_07076	-	-3316
								scaffold_010	896569	896570	OE_ChIP_1_peak_688b	17.242	SNOG_07079	-	5769
								scaffold_010	897023	897024	OE_ChIP_1_peak_688c	55.0552	SNOG_07076	-	-3770
								scaffold_010	897023	897024	OE_ChIP_1_peak_688c	55.0552	SNOG_07079	-	5315
								scaffold_010	922188	922189	OE_ChIP_1_peak_689	41.3025	SNOG_07084	-	-507
								scaffold_010	922188	922189	OE_ChIP_1_peak_689	41.3025	SNOG_07085	-	1765
								scaffold_010	948412	948413	OE_ChIP_1_peak_691	3.86903	SNOG_07094	-	-539
								scaffold_010	948412	948413	OE_ChIP_1_peak_691	3.86903	SNOG_07095	-	3439
								scaffold_010	960134	960135	OE_ChIP_1_peak_692a	10.3768	SNOG_07097	-	-3209
								scaffold_010	960134	960135	OE_ChIP_1_peak_692a	10.3768	SNOG_07098	-	4296
								scaffold_010	960443	960444	OE_ChIP_1_peak_692b	5.21468	SNOG_07097	-	-3518
								scaffold_010	960443	960444	OE_ChIP_1_peak_692b	5.21468	SNOG_07098	-	3987
								scaffold_010	961051	961052	OE_ChIP_1_peak_693	37.3155	SNOG_07097	-	-4126
								scaffold_010	961051	961052	OE_ChIP_1_peak_693	37.3155	SNOG_07098	-	3379
								scaffold_010	974443	974444	OE_ChIP_1_peak_694	8.00188	SNOG_07104	+	2233
								scaffold_010	974443	974444	OE_ChIP_1_peak_694	8.00188	SNOG_30502	+	-140
								scaffold_010	975111	975112	OE_ChIP_1_peak_695	20.4168	SNOG_07104	+	1565
								scaffold_010	975111	975112	OE_ChIP_1_peak_695	20.4168	SNOG_30502	+	-808
								scaffold_010	1005854	1005855	OE_ChIP_1_peak_696	63.6037	SNOG_07113	-	-3874
								scaffold_010	1005854	1005855	OE_ChIP_1_peak_696	63.6037	SNOG_07114	-	1587
								scaffold_010	1017216	1017217	OE_ChIP_1_peak_697	11.6526	SNOG_07117	-	-183
								scaffold_010	1017216	1017217	OE_ChIP_1_peak_697	11.6526	SNOG_07118	-	1583
								scaffold_010	1046753	1046754	OE_ChIP_1_peak_698	8.21139	SNOG_07131	+	1315
								scaffold_010	1046753	1046754	OE_ChIP_1_peak_698	8.21139	SNOG_20077	-	-597
								scaffold_010	1071577	1071578	OE_ChIP_1_peak_699a	12.7421	SNOG_07141	-	-803
								scaffold_010	1071577	1071578	OE_ChIP_1_peak_699a	12.7421	SNOG_07143	-	9068
								scaffold_010	1072025	1072026	OE_ChIP_1_peak_699b	49.9435	SNOG_07141	-	-1251
								scaffold_010	1072025	1072026	OE_ChIP_1_peak_699b	49.9435	SNOG_07143	-	8620
								scaffold_010	1072502	1072503	OE_ChIP_1_peak_699c	17.3795	SNOG_07141	-	-1728
								scaffold_010	1072502	1072503	OE_ChIP_1_peak_699c	17.3795	SNOG_07143	-	8143
								scaffold_010	1074157	1074158	OE_ChIP_1_peak_700	63.141	SNOG_07141	-	-3383
								scaffold_010	1074157	1074158	OE_ChIP_1_peak_700	63.141	SNOG_07143	-	6488
								scaffold_010	1085652	1085653	OE_ChIP_1_peak_701	7.77786	SNOG_07147	+	-1565
								scaffold_010	1085652	1085653	OE_ChIP_1_peak_701	7.77786	SNOG_07149	+	530
								scaffold_010	1101640	1101641	OE_ChIP_1_peak_702a	8.29688	SNOG_07154	-	2256
								scaffold_010	1101640	1101641	OE_ChIP_1_peak_702a	8.29688	SNOG_20078	-	-196
								scaffold_010	1102021	1102022	OE_ChIP_1_peak_702b	121.545	SNOG_07154	-	1875
								scaffold_010	1102021	1102022	OE_ChIP_1_peak_702b	121.545	SNOG_20078	-	-577
								scaffold_010	1120481	1120482	OE_ChIP_1_peak_704a	49.7981	SNOG_07165	+	-1752
								scaffold_010	1120481	1120482	OE_ChIP_1_peak_704a	49.7981	SNOG_07166	+	1509
								scaffold_010	1120803	1120804	OE_ChIP_1_peak_704b	10.5804	SNOG_07165	+	-2074
								scaffold_010	1120803	1120804	OE_ChIP_1_peak_704b	10.5804	SNOG_07166	+	1187
								scaffold_010	1121037	1121038	OE_ChIP_1_peak_704c	4.44935	SNOG_07165	+	-2308
								scaffold_010	1121037	1121038	OE_ChIP_1_peak_704c	4.44935	SNOG_07166	+	953
								scaffold_010	1121473	1121474	OE_ChIP_1_peak_704d	82.2214	SNOG_07165	+	-2744
								scaffold_010	1121473	1121474	OE_ChIP_1_peak_704d	82.2214	SNOG_07166	+	517
								scaffold_010	1196502	1196503	OE_ChIP_1_peak_705	32.5937	SNOG_07201	+	-3215
								scaffold_010	1196502	1196503	OE_ChIP_1_peak_705	32.5937	SNOG_07202	+	3202
								scaffold_010	1198851	1198852	OE_ChIP_1_peak_706	59.8232	SNOG_07201	+	-5564
								scaffold_010	1198851	1198852	OE_ChIP_1_peak_706	59.8232	SNOG_07202	+	853
								scaffold_010	1200653	1200654	OE_ChIP_1_peak_707	7.46529	SNOG_07202	+	-949
								scaffold_010	1200653	1200654	OE_ChIP_1_peak_707	7.46529	SNOG_07203	-	3635
								scaffold_010	1201291	1201292	OE_ChIP_1_peak_708a	6.07819	SNOG_07202	+	-1587
								scaffold_010	1201291	1201292	OE_ChIP_1_peak_708a	6.07819	SNOG_07203	-	2997
								scaffold_010	1201620	1201621	OE_ChIP_1_peak_708b	2.28209	SNOG_07202	+	-1916
								scaffold_010	1201620	1201621	OE_ChIP_1_peak_708b	2.28209	SNOG_07203	-	2668
								scaffold_010	1201894	1201895	OE_ChIP_1_peak_708c	4.45109	SNOG_07202	+	-2190
								scaffold_010	1201894	1201895	OE_ChIP_1_peak_708c	4.45109	SNOG_07203	-	2394
								scaffold_010	1204346	1204347	OE_ChIP_1_peak_709	308.763	SNOG_07203	-	-58
								scaffold_010	1204346	1204347	OE_ChIP_1_peak_709	308.763	SNOG_07204	+	1013
								scaffold_010	1219116	1219117	OE_ChIP_1_peak_710	11.6421	SNOG_07211	+	-1816
								scaffold_010	1219116	1219117	OE_ChIP_1_peak_710	11.6421	SNOG_07213	+	1051
								scaffold_010	1235945	1235946	OE_ChIP_1_peak_711	35.8766	SNOG_07223	+	-1287
								scaffold_010	1235945	1235946	OE_ChIP_1_peak_711	35.8766	SNOG_07224	-	1730
								scaffold_010	1242474	1242475	OE_ChIP_1_peak_712	8.26598	SNOG_07225	-	-243
								scaffold_010	1242474	1242475	OE_ChIP_1_peak_712	8.26598	SNOG_07227	+	1049
								scaffold_011	48025	48026	OE_ChIP_1_peak_713	6.24233	SNOG_07292	+	-1508
								scaffold_011	48025	48026	OE_ChIP_1_peak_713	6.24233	SNOG_07294	-	2150
								scaffold_011	75273	75274	OE_ChIP_1_peak_714	17.6771	SNOG_07306	+	-6237
								scaffold_011	75273	75274	OE_ChIP_1_peak_714	17.6771	SNOG_07307	-	2639
								scaffold_011	79848	79849	OE_ChIP_1_peak_715	17.0768	SNOG_07307	-	-1936
								scaffold_011	79848	79849	OE_ChIP_1_peak_715	17.0768	SNOG_07310	-	5668
								scaffold_011	81348	81349	OE_ChIP_1_peak_716	11.2528	SNOG_07307	-	-3436
								scaffold_011	81348	81349	OE_ChIP_1_peak_716	11.2528	SNOG_07310	-	4168
								scaffold_011	82342	82343	OE_ChIP_1_peak_717	20.944	SNOG_07307	-	-4430
								scaffold_011	82342	82343	OE_ChIP_1_peak_717	20.944	SNOG_07310	-	3174
								scaffold_011	127110	127111	OE_ChIP_1_peak_718	24.9964	SNOG_07330	-	-1022
								scaffold_011	127110	127111	OE_ChIP_1_peak_718	24.9964	SNOG_07331	+	538
								scaffold_011	158953	158954	OE_ChIP_1_peak_720a	42.8201	SNOG_07342	+	-7401
								scaffold_011	158953	158954	OE_ChIP_1_peak_720a	42.8201	SNOG_07349	+	2765
								scaffold_011	159518	159519	OE_ChIP_1_peak_720b	4.36157	SNOG_07342	+	-7966
								scaffold_011	159518	159519	OE_ChIP_1_peak_720b	4.36157	SNOG_07349	+	2200
								scaffold_011	160872	160873	OE_ChIP_1_peak_721a	16.4135	SNOG_07342	+	-9320
								scaffold_011	160872	160873	OE_ChIP_1_peak_721a	16.4135	SNOG_07349	+	846
								scaffold_011	161114	161115	OE_ChIP_1_peak_721b	7.77786	SNOG_07342	+	-9562
								scaffold_011	161114	161115	OE_ChIP_1_peak_721b	7.77786	SNOG_07349	+	604
								scaffold_011	204996	204997	OE_ChIP_1_peak_722	2.87309	SNOG_07373	-	3254
								scaffold_011	204996	204997	OE_ChIP_1_peak_722	2.87309	SNOG_30526	+	-167
								scaffold_011	209009	209010	OE_ChIP_1_peak_723	24.0378	SNOG_07373	-	-759
								scaffold_011	209009	209010	OE_ChIP_1_peak_723	24.0378	SNOG_07374	+	2938
								scaffold_011	266365	266366	OE_ChIP_1_peak_724a	20.2613	SNOG_07400	-	-1346
								scaffold_011	266365	266366	OE_ChIP_1_peak_724a	20.2613	SNOG_30528	+	2161
								scaffold_011	266888	266889	OE_ChIP_1_peak_724b	64.0979	SNOG_07400	-	-1869
								scaffold_011	266888	266889	OE_ChIP_1_peak_724b	64.0979	SNOG_30528	+	1638
								scaffold_011	267253	267254	OE_ChIP_1_peak_724c	107.656	SNOG_07400	-	-2234
								scaffold_011	267253	267254	OE_ChIP_1_peak_724c	107.656	SNOG_30528	+	1273
								scaffold_011	267849	267850	OE_ChIP_1_peak_724d	61.6405	SNOG_07400	-	-2830
								scaffold_011	267849	267850	OE_ChIP_1_peak_724d	61.6405	SNOG_30528	+	677
								scaffold_011	268201	268202	OE_ChIP_1_peak_724e	157.104	SNOG_07400	-	-3182
								scaffold_011	268201	268202	OE_ChIP_1_peak_724e	157.104	SNOG_30528	+	325
								scaffold_011	272718	272719	OE_ChIP_1_peak_725	3.14746	SNOG_07405	+	-2566
								scaffold_011	272718	272719	OE_ChIP_1_peak_725	3.14746	SNOG_07407	+	643
								scaffold_011	290721	290722	OE_ChIP_1_peak_726	33.334	SNOG_07413	-	-2133
								scaffold_011	290721	290722	OE_ChIP_1_peak_726	33.334	SNOG_30530	-	1369
								scaffold_011	310350	310351	OE_ChIP_1_peak_727	55.0558	SNOG_07421	-	-1274
								scaffold_011	310350	310351	OE_ChIP_1_peak_727	55.0558	SNOG_07423	+	292
								scaffold_011	321215	321216	OE_ChIP_1_peak_728	21.1222	SNOG_07427	+	-1800
								scaffold_011	321215	321216	OE_ChIP_1_peak_728	21.1222	SNOG_07428	+	334
								scaffold_011	336044	336045	OE_ChIP_1_peak_729	4.01072	SNOG_07434	-	-1610
								scaffold_011	336044	336045	OE_ChIP_1_peak_729	4.01072	SNOG_07437	+	2131
								scaffold_011	337645	337646	OE_ChIP_1_peak_730	365.947	SNOG_07434	-	-3211
								scaffold_011	337645	337646	OE_ChIP_1_peak_730	365.947	SNOG_07437	+	530
								scaffold_011	364102	364103	OE_ChIP_1_peak_731	6.3055	SNOG_07448	+	-6273
								scaffold_011	364102	364103	OE_ChIP_1_peak_731	6.3055	SNOG_07449	-	1571
								scaffold_011	417464	417465	OE_ChIP_1_peak_732a	3.66092	SNOG_07477	-	-853
								scaffold_011	417464	417465	OE_ChIP_1_peak_732a	3.66092	SNOG_07478	-	1207
								scaffold_011	417786	417787	OE_ChIP_1_peak_732b	9.15926	SNOG_07477	-	-1175
								scaffold_011	417786	417787	OE_ChIP_1_peak_732b	9.15926	SNOG_07478	-	885
								scaffold_011	418153	418154	OE_ChIP_1_peak_732c	15.8206	SNOG_07477	-	-1542
								scaffold_011	418153	418154	OE_ChIP_1_peak_732c	15.8206	SNOG_07478	-	518
								scaffold_011	418778	418779	OE_ChIP_1_peak_732d	2.38109	SNOG_07478	-	-107
								scaffold_011	418778	418779	OE_ChIP_1_peak_732d	2.38109	SNOG_07479	-	2963
								scaffold_011	420444	420445	OE_ChIP_1_peak_733	9.48278	SNOG_07478	-	-1773
								scaffold_011	420444	420445	OE_ChIP_1_peak_733	9.48278	SNOG_07479	-	1297
								scaffold_011	430094	430095	OE_ChIP_1_peak_734	15.5516	SNOG_07482	+	-3435
								scaffold_011	430094	430095	OE_ChIP_1_peak_734	15.5516	SNOG_07484	-	3665
								scaffold_011	431415	431416	OE_ChIP_1_peak_735	197.811	SNOG_07482	+	-4756
								scaffold_011	431415	431416	OE_ChIP_1_peak_735	197.811	SNOG_07484	-	2344
								scaffold_011	434385	434386	OE_ChIP_1_peak_736	8.68919	SNOG_07484	-	-626
								scaffold_011	434385	434386	OE_ChIP_1_peak_736	8.68919	SNOG_07486	-	4625
								scaffold_011	435357	435358	OE_ChIP_1_peak_737	103.129	SNOG_07484	-	-1598
								scaffold_011	435357	435358	OE_ChIP_1_peak_737	103.129	SNOG_07486	-	3653
								scaffold_011	439654	439655	OE_ChIP_1_peak_738a	88.2179	SNOG_07486	-	-644
								scaffold_011	439654	439655	OE_ChIP_1_peak_738a	88.2179	SNOG_07488	+	2831
								scaffold_011	440151	440152	OE_ChIP_1_peak_738b	4.18476	SNOG_07486	-	-1141
								scaffold_011	440151	440152	OE_ChIP_1_peak_738b	4.18476	SNOG_07488	+	2334
								scaffold_011	441350	441351	OE_ChIP_1_peak_739	44.3015	SNOG_07486	-	-2340
								scaffold_011	441350	441351	OE_ChIP_1_peak_739	44.3015	SNOG_07488	+	1135
								scaffold_011	490650	490651	OE_ChIP_1_peak_740	2.49115	SNOG_07511	-	-1602
								scaffold_011	490650	490651	OE_ChIP_1_peak_740	2.49115	SNOG_07513	-	1979
								scaffold_011	492358	492359	OE_ChIP_1_peak_741	29.9395	SNOG_07512	-	-1708
								scaffold_011	492358	492359	OE_ChIP_1_peak_741	29.9395	SNOG_07513	-	271
								scaffold_011	493630	493631	OE_ChIP_1_peak_742	26.8595	SNOG_07514	+	-311
								scaffold_011	493630	493631	OE_ChIP_1_peak_742	26.8595	SNOG_07515	-	2282
								scaffold_011	523119	523120	OE_ChIP_1_peak_743	21.9588	SNOG_07527	+	-1998
								scaffold_011	523119	523120	OE_ChIP_1_peak_743	21.9588	SNOG_07529	+	4868
								scaffold_011	524593	524594	OE_ChIP_1_peak_744	6.07612	SNOG_07527	+	-3472
								scaffold_011	524593	524594	OE_ChIP_1_peak_744	6.07612	SNOG_07529	+	3394
								scaffold_011	525081	525082	OE_ChIP_1_peak_745	30.6936	SNOG_07527	+	-3960
								scaffold_011	525081	525082	OE_ChIP_1_peak_745	30.6936	SNOG_07529	+	2906
								scaffold_011	526839	526840	OE_ChIP_1_peak_746	18.2416	SNOG_07527	+	-5718
								scaffold_011	526839	526840	OE_ChIP_1_peak_746	18.2416	SNOG_07529	+	1148
								scaffold_011	532880	532881	OE_ChIP_1_peak_747a	2.07401	SNOG_07530	+	-1552
								scaffold_011	532880	532881	OE_ChIP_1_peak_747a	2.07401	SNOG_07531	-	5122
								scaffold_011	533306	533307	OE_ChIP_1_peak_747b	8.27346	SNOG_07530	+	-1978
								scaffold_011	533306	533307	OE_ChIP_1_peak_747b	8.27346	SNOG_07531	-	4696
								scaffold_011	534370	534371	OE_ChIP_1_peak_748	251.881	SNOG_07530	+	-3042
								scaffold_011	534370	534371	OE_ChIP_1_peak_748	251.881	SNOG_07531	-	3632
								scaffold_011	541449	541450	OE_ChIP_1_peak_749	5.63965	SNOG_07533	-	-847
								scaffold_011	541449	541450	OE_ChIP_1_peak_749	5.63965	SNOG_07534	+	530
								scaffold_011	599261	599262	OE_ChIP_1_peak_751	28.7734	SNOG_07555	-	-2141
								scaffold_011	599261	599262	OE_ChIP_1_peak_751	28.7734	SNOG_07556	-	9
								scaffold_011	610291	610292	OE_ChIP_1_peak_752a	149.644	SNOG_07563	-	-270
								scaffold_011	610291	610292	OE_ChIP_1_peak_752a	149.644	SNOG_07565	-	4034
								scaffold_011	610795	610796	OE_ChIP_1_peak_752b	20.2986	SNOG_07563	-	-774
								scaffold_011	610795	610796	OE_ChIP_1_peak_752b	20.2986	SNOG_07565	-	3530
								scaffold_011	611227	611228	OE_ChIP_1_peak_752c	100.364	SNOG_07563	-	-1206
								scaffold_011	611227	611228	OE_ChIP_1_peak_752c	100.364	SNOG_07565	-	3098
								scaffold_011	611547	611548	OE_ChIP_1_peak_752d	9.38954	SNOG_07563	-	-1526
								scaffold_011	611547	611548	OE_ChIP_1_peak_752d	9.38954	SNOG_07565	-	2778
								scaffold_011	621054	621055	OE_ChIP_1_peak_753	290.228	SNOG_07568	+	-714
								scaffold_011	621054	621055	OE_ChIP_1_peak_753	290.228	SNOG_07569	+	2369
								scaffold_011	621754	621755	OE_ChIP_1_peak_754	4.7235	SNOG_07568	+	-1414
								scaffold_011	621754	621755	OE_ChIP_1_peak_754	4.7235	SNOG_07569	+	1669
								scaffold_011	623288	623289	OE_ChIP_1_peak_755	27.2818	SNOG_07568	+	-2948
								scaffold_011	623288	623289	OE_ChIP_1_peak_755	27.2818	SNOG_07569	+	135
								scaffold_011	740044	740045	OE_ChIP_1_peak_757a	8.15753	SNOG_07599	-	-618
								scaffold_011	740044	740045	OE_ChIP_1_peak_757a	8.15753	SNOG_07601	+	1204
								scaffold_011	740501	740502	OE_ChIP_1_peak_757b	26.5459	SNOG_07599	-	-1075
								scaffold_011	740501	740502	OE_ChIP_1_peak_757b	26.5459	SNOG_07601	+	747
								scaffold_011	752073	752074	OE_ChIP_1_peak_758	20.2063	SNOG_07603	+	-4157
								scaffold_011	752073	752074	OE_ChIP_1_peak_758	20.2063	SNOG_07604	+	304
								scaffold_011	793875	793876	OE_ChIP_1_peak_759a	7.34218	SNOG_07628	+	-1634
								scaffold_011	793875	793876	OE_ChIP_1_peak_759a	7.34218	SNOG_07629	+	2225
								scaffold_011	794362	794363	OE_ChIP_1_peak_759b	6.69664	SNOG_07628	+	-2121
								scaffold_011	794362	794363	OE_ChIP_1_peak_759b	6.69664	SNOG_07629	+	1738
								scaffold_011	795389	795390	OE_ChIP_1_peak_760a	8.89607	SNOG_07628	+	-3148
								scaffold_011	795389	795390	OE_ChIP_1_peak_760a	8.89607	SNOG_07629	+	711
								scaffold_011	795632	795633	OE_ChIP_1_peak_760b	3.45024	SNOG_07628	+	-3391
								scaffold_011	795632	795633	OE_ChIP_1_peak_760b	3.45024	SNOG_07629	+	468
								scaffold_011	824254	824255	OE_ChIP_1_peak_761	8.22243	SNOG_07646	-	-434
								scaffold_011	824254	824255	OE_ChIP_1_peak_761	8.22243	SNOG_07647	-	1024
								scaffold_011	847421	847422	OE_ChIP_1_peak_762	5.22501	SNOG_07661	-	-754
								scaffold_011	847421	847422	OE_ChIP_1_peak_762	5.22501	SNOG_07664	+	1023
								scaffold_011	863528	863529	OE_ChIP_1_peak_763	66.0885	SNOG_07670	+	-527
								scaffold_011	863528	863529	OE_ChIP_1_peak_763	66.0885	SNOG_07671	-	2480
								scaffold_011	887241	887242	OE_ChIP_1_peak_764a	133.381	SNOG_07682	-	-586
								scaffold_011	887241	887242	OE_ChIP_1_peak_764a	133.381	SNOG_07683	-	1152
								scaffold_011	888105	888106	OE_ChIP_1_peak_764b	164.89	SNOG_07682	-	-1450
								scaffold_011	888105	888106	OE_ChIP_1_peak_764b	164.89	SNOG_07683	-	288
								scaffold_011	889250	889251	OE_ChIP_1_peak_764c	66.0827	SNOG_07683	-	-857
								scaffold_011	889250	889251	OE_ChIP_1_peak_764c	66.0827	SNOG_30549	-	5239
								scaffold_011	891433	891434	OE_ChIP_1_peak_765	16.821	SNOG_07683	-	-3040
								scaffold_011	891433	891434	OE_ChIP_1_peak_765	16.821	SNOG_30549	-	3056
								scaffold_011	920032	920033	OE_ChIP_1_peak_766	11.3929	SNOG_07699	-	-209
								scaffold_011	920032	920033	OE_ChIP_1_peak_766	11.3929	SNOG_07700	+	409
								scaffold_011	940144	940145	OE_ChIP_1_peak_767	102.342	SNOG_07710	+	-2170
								scaffold_011	940144	940145	OE_ChIP_1_peak_767	102.342	SNOG_07712	+	500
								scaffold_011	952390	952391	OE_ChIP_1_peak_768a	567.649	SNOG_07716	+	-2218
								scaffold_011	952390	952391	OE_ChIP_1_peak_768a	567.649	SNOG_07718	-	5324
								scaffold_011	953426	953427	OE_ChIP_1_peak_768b	53.0765	SNOG_07716	+	-3254
								scaffold_011	953426	953427	OE_ChIP_1_peak_768b	53.0765	SNOG_07718	-	4288
								scaffold_011	953915	953916	OE_ChIP_1_peak_768c	48.9685	SNOG_07716	+	-3743
								scaffold_011	953915	953916	OE_ChIP_1_peak_768c	48.9685	SNOG_07718	-	3799
								scaffold_011	954433	954434	OE_ChIP_1_peak_768d	23.1311	SNOG_07716	+	-4261
								scaffold_011	954433	954434	OE_ChIP_1_peak_768d	23.1311	SNOG_07718	-	3281
[truncated: 2,166 more rows]

## Sheet: 2 - PnPf2_regulation_compiled
Gene_ID	Promoter_summit(s)		Promoter_motif(s)			RNA-seq in vitro*		RNA-seq in planta*		Gene_annotations							RNA-seq_fragment_counts/million*	fragment counts	fragment counts	fragment counts	RNA-seq_FPKM_Log2(Fold_changes)*	lfc	lfc	lfc
	Pf2-HA	Pf2-HA_OE	M1: 5‘-WMGGVCCGAA-3’	M2: 5’-CGGCSBYWYBKCGGC-3’	PnCreA?: 5'-RTSYGGGGWA-3'	pf2ko-down	pf2ko-up	pf2ko-down	pf2ko-up	Effector-like*	Transcription-factor	GO_ID*	GO_term*	Interpro_ID*	Interpro_term*	mRNA_length	pf2ko – ip	SN15 – ip	pf2ko – iv	SN15 – iv	ip vs iv – SN15	ip vs iv – pf2ko	pf2ko vs SN15 – ip	pf2ko vs SN15 – iv
SNOG_00004	FALSE	FALSE	FALSE	FALSE	FALSE	FALSE	FALSE	FALSE	FALSE	FALSE	FALSE	GO:0016787;GO:0016788;GO:0016192;GO:0003824;GO:0006810;GO:0004620;GO:0006886;GO:0051179;GO:0016298;GO:0008152;GO:0046872;GO:0015031	hydrolase activity;hydrolase activity, acting on ester bonds;vesicle-mediated transport;catalytic activity;transport;phospholipase activity;intracellular protein transport;localization;lipase activity;metabolic process;metal ion binding;protein transport	IPR004177;IPR029058	DDHD domain;Alpha/Beta hydrolase fold	2997	303.5	1018.75	2593.75	1621.75	-1.01648	-1.20434	0.206066	0.393932
SNOG_00005	FALSE	FALSE	FALSE	FALSE	FALSE	FALSE	FALSE	FALSE	FALSE	FALSE	FALSE					1380	80.25	344	273	235	0.201988	0.136	-0.128218	-0.0622295
SNOG_00006	FALSE	FALSE	FALSE	TRUE	FALSE	FALSE	FALSE	FALSE	FALSE	FALSE	FALSE					1053	41	189.25	124.5	79	0.912406	0.300086	-0.234852	0.377469
SNOG_00010	FALSE	FALSE	TRUE	FALSE	FALSE	FALSE	FALSE	FALSE	FALSE	FALSE	FALSE			IPR032675	Leucine-rich repeat domain, L domain-like	1710	15.5	108	100.25	77.5	0.104743	-0.807442	-0.829551	0.0826345
SNOG_00011	FALSE	FALSE	FALSE	FALSE	FALSE	FALSE	FALSE	FALSE	FALSE	FALSE	FALSE					2241	577.5	1921.75	1891.5	1630.5	-0.112666	0.184388	0.233417	-0.063637
SNOG_00015	TRUE	TRUE	FALSE	TRUE	TRUE	FALSE	FALSE	FALSE	TRUE	FALSE	FALSE	GO:0016021;GO:0055085	integral component of membrane;transmembrane transport	IPR020846;IPR011701	Major facilitator superfamily domain;Major facilitator superfamily	1827	2013.75	904.25	1410.5	2437	-1.761	2.35732	3.04942	-1.0689
SNOG_00016	FALSE	FALSE	FALSE	FALSE	FALSE	FALSE	FALSE	FALSE	FALSE	FALSE	FALSE	GO:0005515;GO:0030234;GO:0035023;GO:0065009;GO:0003824;GO:0050790;GO:0008152;GO:0005488;GO:0005085;GO:0005083;GO:0065007;GO:0005089	protein binding;enzyme regulator activity;regulation of Rho protein signal transduction;regulation of molecular function;catalytic activity;regulation of catalytic activity;metabolic process;binding;guanyl-nucleotide exchange factor activity;GTPase regulator activity;biological regulation;Rho guanyl-nucleotide exchange factor activity	IPR000219;IPR001180;IPR011993;IPR001849	Dbl homology (DH) domain;Citron homology (CNH) domain;PH domain-like;Pleckstrin homology domain	5674	430.25	1502.25	1694.75	1277.5	-0.106504	-0.0834179	0.153621	0.130535
SNOG_00017	FALSE	FALSE	FALSE	FALSE	FALSE	FALSE	FALSE	FALSE	FALSE	FALSE	FALSE	GO:0044238;GO:0050661;GO:0003824;GO:0055114;GO:0050660;GO:0016491;GO:0006091;GO:0008152;GO:0022904;GO:0006520;GO:0004499	primary metabolic process;NADP binding;catalytic activity;oxidation-reduction process;flavin adenine dinucleotide binding;oxidoreductase activity;generation of precursor metabolites and energy;metabolic process;respiratory electron transport chain;cellular amino acid metabolic process;N,N-dimethylaniline monooxygenase activity	IPR023753;IPR020946;IPR016040	FAD/NAD(P)-binding domain;Flavin monooxygenase-like;NAD(P)-binding domain	2886	122.25	514.25	169.75	181.75	1.15594	1.40063	-0.126319	-0.371011
SNOG_00019	FALSE	FALSE	FALSE	FALSE	FALSE	FALSE	FALSE	TRUE	FALSE	FALSE	FALSE	GO:0044238;GO:0016020;GO:0005215;GO:0006810;GO:0006520;GO:0022857;GO:0016021;GO:0051179;GO:0006865;GO:0055085;GO:0008152;GO:0015171	primary metabolic process;membrane;transporter activity;transport;cellular amino acid metabolic process;transmembrane transporter activity;integral component of membrane;localization;amino acid transport;transmembrane transport;metabolic process;amino acid transmembrane transporter activity	IPR004841;IPR002293;IPR004840	Amino acid permease/ SLC12A domain;Amino acid/polyamine transporter I;Amino acid permease, conserved site	2281	816.75	9123.25	950.75	600.75	3.57778	1.67683	-1.5167	0.384246
SNOG_00021	FALSE	FALSE	FALSE	FALSE	FALSE	FALSE	FALSE	FALSE	FALSE	FALSE	FALSE	GO:0005515;GO:0044238;GO:0006351;GO:0006366;GO:0000988;GO:0006139;GO:0001071;GO:0000989;GO:0003700;GO:0005488;GO:0003712;GO:0003676;GO:0016070;GO:0008152;GO:0003677	protein binding;primary metabolic process;transcription, DNA-templated;transcription from RNA polymerase II promoter;transcription factor activity, protein binding;nucleobase-containing compound metabolic process;nucleic acid binding transcription factor activity;transcription factor activity, transcription factor binding;transcription factor activity, sequence-specific DNA binding;binding;transc…	IPR016071;IPR030481;IPR016685;IPR002999	Staphylococcal nuclease (SNase-like), OB-fold;Staphylococcal nuclease domain-containing protein 1;RNA-induced silencing complex, nuclease component Tudor-SN;Tudor domain	2896	464.25	1804.5	1000.25	1559	-0.13531	0.785329	-0.0066284	-0.927268
SNOG_00022	FALSE	FALSE	FALSE	FALSE	FALSE	TRUE	FALSE	FALSE	FALSE	FALSE	FALSE					2644	737	1777.75	985.25	4886.75	-1.78905	1.48324	0.695396	-2.57689
SNOG_00024	FALSE	FALSE	FALSE	FALSE	TRUE	FALSE	FALSE	FALSE	FALSE	FALSE	FALSE	GO:0044238;GO:0005622;GO:0016301;GO:0050896;GO:0043226;GO:0003824;GO:0016740;GO:0007154;GO:0008152;GO:0007165;GO:0044464;GO:0050789;GO:0006464;GO:0004672;GO:0006468;GO:0065007;GO:0019538;GO:0005524;GO:0006796;GO:0009987	primary metabolic process;intracellular;kinase activity;response to stimulus;organelle;catalytic activity;transferase activity;cell communication;metabolic process;signal transduction;cell part;regulation of biological process;cellular protein modification process;protein kinase activity;protein phosphorylation;biological regulation;protein metabolic process;ATP binding;phosphate-containing compo…	IPR008271;IPR000719;IPR011009;IPR017441	Serine/threonine-protein kinase, active site;Protein kinase domain;Protein kinase-like domain;Protein kinase, ATP binding site	2873	399	1448	791.75	591.5	0.937623	0.920798	0.121738	0.138563
SNOG_00026	FALSE	FALSE	FALSE	FALSE	FALSE	FALSE	FALSE	FALSE	FALSE	FALSE	FALSE			IPR018724	2OG-Fe dioxygenase	1756	33.75	89.75	54.5	51.75	0.448839	1.18368	0.537599	-0.197245
SNOG_00031	FALSE	FALSE	FALSE	FALSE	FALSE	FALSE	FALSE	FALSE	FALSE	FALSE	TRUE	GO:0008270;GO:0000981;GO:0005634;GO:0006355	zinc ion binding;RNA polymerase II transcription factor activity, sequence-specific DNA binding;nucleus;regulation of transcription, DNA-templated	IPR001138;IPR021858	Zn(2)-C6 fungal-type DNA-binding domain;Fungal transcription factor	2324	137	528.25	785.5	1090.5	-1.40031	-0.596444	0.0439408	-0.759922
SNOG_00032	FALSE	FALSE	FALSE	FALSE	FALSE	FALSE	FALSE	FALSE	FALSE	FALSE	FALSE	GO:0030599;GO:0005618;GO:0042545	pectinesterase activity;cell wall;cell wall modification	IPR000070;IPR011050;IPR012334	Pectinesterase, catalytic;Pectin lyase fold/virulence factor;Pectin lyase fold	1832	222.25	1321.75	334.25	632.5	0.704051	1.31103	-0.606292	-1.21327
SNOG_00033	FALSE	TRUE	FALSE	TRUE	FALSE	FALSE	FALSE	FALSE	FALSE	FALSE	FALSE	GO:0004650;GO:0005975	polygalacturonase activity;carbohydrate metabolic process	IPR000743;IPR012334;IPR006626;IPR011050	Glycoside hydrolase, family 28;Pectin lyase fold;Parallel beta-helix repeat;Pectin lyase fold/virulence factor	1543	256.75	2026	1294.25	1009.75	0.646519	-0.459467	-1.02344	0.0825438
SNOG_00035	FALSE	FALSE	FALSE	FALSE	FALSE	FALSE	FALSE	FALSE	FALSE	FALSE	TRUE	GO:0006366;GO:0043226;GO:0006357;GO:0008152;GO:0044464;GO:0003677;GO:0003676;GO:0044238;GO:0050789;GO:0016070;GO:0006139;GO:0001071;GO:0009058;GO:0006355;GO:0005622;GO:0003700;GO:0043565;GO:0019219;GO:0006351;GO:0009987;GO:0005488;GO:0065007;GO:0006807	transcription from RNA polymerase II promoter;organelle;regulation of transcription from RNA polymerase II promoter;metabolic process;cell part;DNA binding;nucleic acid binding;primary metabolic process;regulation of biological process;RNA metabolic process;nucleobase-containing compound metabolic process;nucleic acid binding transcription factor activity;biosynthetic process;regulation of transc…	IPR011991;IPR001766;IPR030456	Winged helix-turn-helix DNA-binding domain;Fork head domain;Fork head domain conserved site 2	1876	71.75	192.5	180.75	138.75	0.133096	0.539128	0.515754	0.109722
SNOG_00037	FALSE	FALSE	FALSE	FALSE	FALSE	FALSE	FALSE	FALSE	FALSE	FALSE	FALSE	GO:0005515	protein binding	IPR019134;IPR018816	Cactin, C-terminal;Cactin, central domain	1903	214.75	971	767.25	681.25	0.158307	0.0612625	-0.208636	-0.111591
SNOG_00038	FALSE	FALSE	FALSE	FALSE	FALSE	FALSE	FALSE	FALSE	FALSE	FALSE	FALSE	GO:0006302;GO:0005634	double-strand break repair;nucleus	IPR015381;IPR009089	XLF family;DNA double-strand break repair and VJ recombination XRCC4, N-terminal	1784	133.75	558.5	604.25	535.5	-0.294524	-0.286744	-0.108282	-0.116062
SNOG_00039	FALSE	FALSE	FALSE	TRUE	TRUE	FALSE	FALSE	FALSE	FALSE	FALSE	FALSE					906	1.75	10	17.5	16.25	-1.04842	-1.33724	-0.461653	-0.172831
SNOG_00040	FALSE	FALSE	FALSE	FALSE	FALSE	FALSE	FALSE	FALSE	FALSE	FALSE	FALSE					981	0	0	0.25	1	-0.767285	0.282375	0	-0.580261
SNOG_00042	FALSE	FALSE	TRUE	FALSE	TRUE	FALSE	FALSE	FALSE	FALSE	FALSE	FALSE					1149	236.25	789.5	213.25	258	1.25453	2.02977	0.22191	-0.553326
SNOG_00043	FALSE	FALSE	FALSE	FALSE	FALSE	TRUE	FALSE	FALSE	FALSE	FALSE	FALSE	GO:0005515;GO:0008270	protein binding;zinc ion binding	IPR019786;IPR001841;IPR013083	Zinc finger, PHD-type, conserved site;Zinc finger, RING-type;Zinc finger, RING/FYVE/PHD-type	1540	504.5	2328.75	569.75	1600	0.183923	1.76359	-0.204964	-1.78463
SNOG_00044	FALSE	FALSE	FALSE	TRUE	FALSE	FALSE	FALSE	FALSE	FALSE	FALSE	FALSE					948	17.75	68.75	89.75	32.75	0.730688	-0.453916	-0.0165397	1.16806
SNOG_00046	FALSE	FALSE	FALSE	FALSE	FALSE	FALSE	FALSE	FALSE	FALSE	FALSE	TRUE	GO:0016787;GO:0006206;GO:0016788;GO:0016757;GO:0003824;GO:0006139;GO:0016740;GO:0046872;GO:0044238;GO:0005488;GO:0004518;GO:0003676;GO:0008152;GO:0004645	hydrolase activity;pyrimidine nucleobase metabolic process;hydrolase activity, acting on ester bonds;transferase activity, transferring glycosyl groups;catalytic activity;nucleobase-containing compound metabolic process;transferase activity;metal ion binding;primary metabolic process;binding;nuclease activity;nucleic acid binding;metabolic process;phosphorylase activity	IPR007087;IPR000845;IPR015880;IPR018017	Zinc finger, C2H2;Nucleoside phosphorylase domain;Zinc finger, C2H2-like;Nucleoside phosphorylase	1740	98	291.25	268.25	342	-0.588835	0.442107	0.388856	-0.642086
SNOG_00048	FALSE	FALSE	FALSE	TRUE	TRUE	TRUE	FALSE	TRUE	FALSE	FALSE	FALSE	GO:0044238;GO:0003824;GO:0008152;GO:0009063;GO:0016491;GO:0006520	primary metabolic process;catalytic activity;metabolic process;cellular amino acid catabolic process;oxidoreductase activity;cellular amino acid metabolic process	IPR029041;IPR002872;IPR015659	FAD-linked oxidoreductase-like;Proline dehydrogenase domain;Proline oxidase family	1806	59.75	1791.75	53.25	467.75	1.59049	2.11432	-2.84639	-3.37022
SNOG_00049	FALSE	FALSE	FALSE	FALSE	TRUE	FALSE	FALSE	FALSE	FALSE	FALSE	FALSE	GO:0044238;GO:0016829;GO:0003824;GO:0030170;GO:0008152;GO:0006520	primary metabolic process;lyase activity;catalytic activity;pyridoxal phosphate binding;metabolic process;cellular amino acid metabolic process	IPR000277;IPR015424;IPR015421;IPR015422	Cys/Met metabolism, pyridoxal phosphate-dependent enzyme;Pyridoxal phosphate-dependent transferase;Pyridoxal phosphate-dependent transferase, major region, subdomain 1;Pyridoxal phosphate-dependent transferase, major region, subdomain 2	1398	155.75	1037.75	1919	1316	-0.702902	-1.75919	-0.800288	0.256004
SNOG_00050	FALSE	FALSE	FALSE	FALSE	FALSE	FALSE	FALSE	FALSE	FALSE	FALSE	FALSE	GO:0003755;GO:0006457;GO:0000413	peptidyl-prolyl cis-trans isomerase activity;protein folding;protein peptidyl-prolyl isomerization	IPR002130;IPR020892;IPR029000;IPR024936	Cyclophilin-type peptidyl-prolyl cis-trans isomerase domain;Cyclophilin-type peptidyl-prolyl cis-trans isomerase, conserved site;Cyclophilin-like domain;Cyclophilin-type peptidyl-prolyl cis-trans isomerase	952	854.75	4151	4562	4163.5	-0.347694	-0.53473	-0.338408	-0.151371
SNOG_00051	FALSE	FALSE	FALSE	FALSE	FALSE	FALSE	FALSE	FALSE	FALSE	FALSE	FALSE			IPR008942;IPR013809	ENTH/VHS;ENTH domain	1822	382.75	1868.75	2407	1981.75	-0.430438	-0.767166	-0.336599	0.000128333
SNOG_00052	FALSE	FALSE	FALSE	FALSE	FALSE	FALSE	FALSE	FALSE	FALSE	FALSE	FALSE	GO:0016787;GO:0003824;GO:0016788;GO:0008152	hydrolase activity;catalytic activity;hydrolase activity, acting on ester bonds;metabolic process	IPR033308;IPR033307;IPR029052	PGAP5/Cdc1/Ted1;Protein Ted1;Metallo-dependent phosphatase-like	1974	266.25	1308.5	648.25	426.25	1.26038	0.60062	-0.341774	0.317985
SNOG_00053	FALSE	FALSE	FALSE	FALSE	FALSE	FALSE	FALSE	FALSE	FALSE	FALSE	FALSE	GO:0003824;GO:0055114;GO:0050660;GO:0016491;GO:0006091;GO:0016614;GO:0008152;GO:0022904	catalytic activity;oxidation-reduction process;flavin adenine dinucleotide binding;oxidoreductase activity;generation of precursor metabolites and energy;oxidoreductase activity, acting on CH-OH group of donors;metabolic process;respiratory electron transport chain	IPR000172;IPR023753;IPR007867	Glucose-methanol-choline oxidoreductase, N-terminal;FAD/NAD(P)-binding domain;Glucose-methanol-choline oxidoreductase, C-terminal	1722	174.5	1361.25	66.75	63.75	4.02219	3.25095	-0.987375	-0.216139
SNOG_00057	FALSE	FALSE	FALSE	FALSE	FALSE	FALSE	FALSE	FALSE	FALSE	FALSE	FALSE					742	3.5	7.25	5	4.75	0.248601	1.30332	0.868233	-0.186487
SNOG_00058	FALSE	FALSE	FALSE	FALSE	FALSE	FALSE	FALSE	FALSE	FALSE	FALSE	FALSE	GO:0006629;GO:0044238;GO:0003824;GO:0005506;GO:0055114;GO:0008152;GO:0016491;GO:0006091;GO:0020037;GO:0022904;GO:0008202;GO:0016705	lipid metabolic process;primary metabolic process;catalytic activity;iron ion binding;oxidation-reduction process;metabolic process;oxidoreductase activity;generation of precursor metabolites and energy;heme binding;respiratory electron transport chain;steroid metabolic process;oxidoreductase activity, acting on paired donors, with incorporation or reduction of molecular oxygen	IPR001128;IPR002401	Cytochrome P450;Cytochrome P450, E-class, group I	707	108.75	383.25	825.5	612.5	-1.03542	-1.04564	0.144921	0.155137
SNOG_00060	FALSE	FALSE	FALSE	FALSE	FALSE	FALSE	FALSE	FALSE	FALSE	FALSE	FALSE			IPR012341;IPR005198;IPR008928	Six-hairpin glycosidase;Glycoside hydrolase, family 76;Six-hairpin glycosidase-like	2182	89.75	288	160	136.5	0.727094	1.06836	0.286916	-0.0543504
SNOG_00061	FALSE	FALSE	FALSE	FALSE	FALSE	FALSE	FALSE	FALSE	FALSE	FALSE	FALSE	GO:0016787;GO:0005515;GO:0008536;GO:0005215;GO:0006810;GO:0008152;GO:0022857;GO:0051169;GO:0006886;GO:0051179;GO:0003824;GO:0005488;GO:0003924;GO:0015031	hydrolase activity;protein binding;Ran GTPase binding;transporter activity;transport;metabolic process;transmembrane transporter activity;nuclear transport;intracellular protein transport;localization;catalytic activity;binding;GTPase activity;protein transport	IPR016024;IPR011989;IPR001494	Armadillo-type fold;Armadillo-like helical;Importin-beta, N-terminal domain	3270	209.75	1146.25	954	777.25	0.215932	-0.288273	-0.486169	0.018036
SNOG_00062	FALSE	FALSE	FALSE	FALSE	FALSE	FALSE	FALSE	FALSE	FALSE	FALSE	FALSE			IPR006845;IPR013083	Pex, N-terminal;Zinc finger, RING/FYVE/PHD-type	1560	230.25	1082	2955.75	2991	-1.82573	-1.80277	-0.271906	-0.294862
SNOG_00063	FALSE	FALSE	FALSE	FALSE	FALSE	FALSE	FALSE	FALSE	FALSE	FALSE	TRUE	GO:0044238;GO:0006139;GO:0046872;GO:0005488;GO:0003677;GO:0003676;GO:0008152	primary metabolic process;nucleobase-containing compound metabolic process;metal ion binding;binding;DNA binding;nucleic acid binding;metabolic process	IPR007087;IPR015880;IPR003656	Zinc finger, C2H2;Zinc finger, C2H2-like;Zinc finger, BED-type	810	506.25	2153.75	1883	1608.5	0.0654988	-0.00288463	-0.129636	-0.0612529
SNOG_00064	FALSE	FALSE	TRUE	FALSE	FALSE	FALSE	FALSE	FALSE	FALSE	FALSE	FALSE	GO:0016787;GO:0044238;GO:0005622;GO:0006508;GO:0008234;GO:0019538;GO:0008233;GO:0006511;GO:0004843;GO:0003824;GO:0008152	hydrolase activity;primary metabolic process;intracellular;proteolysis;cysteine-type peptidase activity;protein metabolic process;peptidase activity;ubiquitin-dependent protein catabolic process;thiol-dependent ubiquitin-specific protease activity;catalytic activity;metabolic process	IPR001578	Peptidase C12, ubiquitin carboxyl-terminal hydrolase	1121	87	466.75	229.25	172.75	1.06573	0.511951	-0.420563	0.13322
SNOG_00067	FALSE	FALSE	FALSE	FALSE	FALSE	FALSE	TRUE	FALSE	FALSE	FALSE	FALSE	GO:0044238;GO:0005215;GO:0008643;GO:0006810;GO:0008152;GO:0022857;GO:0016021;GO:0051179;GO:0005975;GO:0055085	primary metabolic process;transporter activity;carbohydrate transport;transport;metabolic process;transmembrane transporter activity;integral component of membrane;localization;carbohydrate metabolic process;transmembrane transport	IPR011701;IPR020846	Major facilitator superfamily;Major facilitator superfamily domain	1581	74	466.25	389.75	83.75	2.12276	-0.531691	-0.723286	1.93116
SNOG_00068	FALSE	FALSE	FALSE	TRUE	FALSE	FALSE	FALSE	TRUE	FALSE	FALSE	FALSE	GO:0016787;GO:0044238;GO:0006508;GO:0008236;GO:0019538;GO:0008233;GO:0008152;GO:0003824	hydrolase activity;primary metabolic process;proteolysis;serine-type peptidase activity;protein metabolic process;peptidase activity;metabolic process;catalytic activity	IPR029058;IPR008758	Alpha/Beta hydrolase fold;Peptidase S28	1638	212.75	2390.75	541.5	1142.25	0.724964	0.552166	-1.52596	-1.35316
SNOG_00069	FALSE	FALSE	FALSE	FALSE	FALSE	FALSE	FALSE	FALSE	FALSE	FALSE	FALSE					465	28	426.25	169.5	773.25	-1.14415	-0.612694	-1.8608	-2.39225
SNOG_00070	FALSE	FALSE	FALSE	FALSE	FALSE	FALSE	FALSE	FALSE	FALSE	FALSE	FALSE					531	1.5	10	5.5	6.25	0.323443	0.0506842	-0.714661	-0.441903
SNOG_00071	FALSE	FALSE	FALSE	TRUE	TRUE	TRUE	FALSE	FALSE	FALSE	FALSE	FALSE					597	90.25	625.25	227.5	1181.5	-1.25818	0.588577	-0.807214	-2.65397
SNOG_00072	FALSE	FALSE	FALSE	TRUE	TRUE	FALSE	FALSE	FALSE	FALSE	FALSE	FALSE	GO:0016787;GO:0006629;GO:0016874;GO:0003824;GO:0016740;GO:0044238;GO:0008152;GO:0006418;GO:0006412;GO:0006631;GO:0019538	hydrolase activity;lipid metabolic process;ligase activity;catalytic activity;transferase activity;primary metabolic process;metabolic process;tRNA aminoacylation for protein translation;translation;fatty acid metabolic process;protein metabolic process	IPR023631;IPR000120	Amidase signature domain;Amidase	1695	608.5	3337.5	708.25	1256.5	1.06638	1.65379	-0.488824	-1.07623
SNOG_00073	FALSE	FALSE	FALSE	FALSE	FALSE	FALSE	FALSE	FALSE	FALSE	FALSE	FALSE	GO:0016846;GO:0008152	carbon-sulfur lyase activity;metabolic process	IPR011057;IPR006913	Mss4-like;Glutathione-dependent formaldehyde-activating enzyme/centromere protein V	429	254.25	960.25	1088.25	1391.25	-0.860882	-0.207171	0.0225094	-0.631201
SNOG_00074	FALSE	FALSE	FALSE	FALSE	FALSE	FALSE	FALSE	FALSE	FALSE	FALSE	FALSE	GO:0044238;GO:0016491;GO:0008113;GO:0003824;GO:0019538;GO:0055114;GO:0008152;GO:0006950;GO:0050896;GO:0006464	primary metabolic process;oxidoreductase activity;peptide-methionine (S)-S-oxide reductase activity;catalytic activity;protein metabolic process;oxidation-reduction process;metabolic process;response to stress;response to stimulus;cellular protein modification process	IPR002569;IPR028427	Peptide methionine sulphoxide reductase MsrA;Peptide methionine sulfoxide reductase	751	196.75	1286	1372.25	1106.5	-0.130766	-0.922706	-0.762072	0.0298682
SNOG_00075	FALSE	FALSE	FALSE	FALSE	FALSE	FALSE	FALSE	FALSE	FALSE	FALSE	FALSE			IPR025649	Protein of unknown function DUF4360	879	190.25	1247.25	33.75	21.5	5.42957	4.36429	-0.685564	0.379711
SNOG_00076	FALSE	TRUE	FALSE	FALSE	FALSE	FALSE	FALSE	FALSE	FALSE	FALSE	FALSE					2003	283.5	1007.25	932.5	821.25	-0.0522083	0.222883	0.170633	-0.104458
SNOG_00078	FALSE	TRUE	FALSE	TRUE	FALSE	FALSE	FALSE	FALSE	FALSE	FALSE	FALSE			IPR014729	Rossmann-like alpha/beta/alpha sandwich fold	1532	166.5	560.25	424	246.25	0.841224	0.559313	0.20898	0.49089
SNOG_00079	FALSE	TRUE	FALSE	TRUE	FALSE	FALSE	FALSE	FALSE	FALSE	FALSE	FALSE	GO:0005515	protein binding	IPR019775;IPR001680;IPR015943;IPR017986	WD40 repeat, conserved site;WD40 repeat;WD40/YVTN repeat-like-containing domain;WD40-repeat-containing domain	2546	515.25	1537.25	1357	1066	0.181234	0.512492	0.397759	0.0665015
SNOG_00081	TRUE	TRUE	TRUE	TRUE	TRUE	FALSE	FALSE	TRUE	FALSE	FALSE	FALSE	GO:0006730;GO:0008270;GO:0004089	one-carbon metabolic process;zinc ion binding;carbonate dehydratase activity	IPR001148;IPR018338;IPR023561	Alpha carbonic anhydrase;Carbonic anhydrase, alpha-class, conserved site;Carbonic anhydrase, alpha-class	1471	844.25	15506.2	40.5	140	6.39635	6.24472	-2.19738	-2.04575
SNOG_00082	FALSE	TRUE	FALSE	FALSE	FALSE	TRUE	FALSE	FALSE	TRUE	FALSE	FALSE	GO:0016020	membrane	IPR027815;IPR032880;IPR003864	10TM putative phosphate transporter, cytosolic domain;Calcium permeable stress-gated cation channel 1, N-terminal transmembrane domain;Calcium-dependent channel, 7TM region, putative phosphate	2931	254.5	245.75	179	794.25	-2.03669	2.34826	1.96357	-2.42138
SNOG_00083	FALSE	FALSE	FALSE	FALSE	TRUE	FALSE	FALSE	FALSE	FALSE	FALSE	FALSE	GO:0044238;GO:0006811;GO:0005215;GO:0006858;GO:0008643;GO:0006810;GO:0008152;GO:0022857;GO:0016021;GO:0051179;GO:0005975;GO:0055085;GO:0015144;GO:0006820	primary metabolic process;ion transport;transporter activity;extracellular transport;carbohydrate transport;transport;metabolic process;transmembrane transporter activity;integral component of membrane;localization;carbohydrate metabolic process;transmembrane transport;carbohydrate transmembrane transporter activity;anion transport	IPR020846;IPR003663;IPR005828	Major facilitator superfamily domain;Sugar/inositol transporter;Major facilitator, sugar transporter-like	2273	159.75	2290	243.5	95.75	4.17355	1.25179	-1.85993	1.06183
SNOG_00084	FALSE	FALSE	TRUE	TRUE	FALSE	FALSE	FALSE	FALSE	FALSE	FALSE	FALSE	GO:0007049;GO:0004721;GO:0006397;GO:0008152;GO:0006468;GO:0007154;GO:0035556;GO:0006366;GO:0016787;GO:0050789;GO:0016070;GO:0003824;GO:0006139;GO:0019538;GO:0050896;GO:0005977;GO:0044238;GO:0006950;GO:0006109;GO:0005509;GO:0019219;GO:0009987;GO:0016791;GO:0006351;GO:0005976;GO:0016788;GO:0007165;GO:0006464;GO:0005975;GO:0005488;GO:0065007;GO:0007067	cell cycle;phosphoprotein phosphatase activity;mRNA processing;metabolic process;protein phosphorylation;cell communication;intracellular signal transduction;transcription from RNA polymerase II promoter;hydrolase activity;regulation of biological process;RNA metabolic process;catalytic activity;nucleobase-containing compound metabolic process;protein metabolic process;response to stimulus;glycog…	IPR006186;IPR011159;IPR004843;IPR029052;IPR031675	Serine/threonine-specific protein phosphatase/bis(5-nucleosyl)-tetraphosphatase;Phosphoprotein phosphatase PPZ/Ppq1;Calcineurin-like phosphoesterase domain, apaH type;Metallo-dependent phosphatase-like;Serine-threonine protein phosphatase, N-terminal	2462	837	2342.25	2925.25	2400	-0.39146	0.0788273	0.469604	-0.000682844
SNOG_00086	FALSE	FALSE	TRUE	FALSE	FALSE	FALSE	FALSE	FALSE	FALSE	FALSE	FALSE	GO:0003824;GO:0016491;GO:0055114;GO:0008152	catalytic activity;oxidoreductase activity;oxidation-reduction process;metabolic process	IPR016161;IPR016162;IPR016163;IPR015590;IPR029510	Aldehyde/histidinol dehydrogenase;Aldehyde dehydrogenase N-terminal domain;Aldehyde dehydrogenase, C-terminal;Aldehyde dehydrogenase domain;Aldehyde dehydrogenase, glutamic acid active site	1911	3932.75	29998.8	4345.25	3534.5	2.73953	1.74833	-0.978559	0.0126381
SNOG_00087	FALSE	FALSE	TRUE	FALSE	FALSE	FALSE	FALSE	FALSE	FALSE	FALSE	FALSE	GO:0003824;GO:0008168;GO:0008152;GO:0016740;GO:0006480	catalytic activity;methyltransferase activity;metabolic process;transferase activity;N-terminal protein amino acid methylation	IPR029063;IPR008576	S-adenosyl-L-methionine-dependent methyltransferase;Alpha-N-methyltransferase NTM1	1027	112	752	259.25	165	1.83014	0.691774	-0.778111	0.360252
SNOG_00088	FALSE	FALSE	FALSE	FALSE	FALSE	FALSE	FALSE	FALSE	FALSE	FALSE	FALSE					966	38.5	235.25	219.5	111.5	0.725581	-0.621171	-0.653289	0.693463
SNOG_00089	FALSE	FALSE	FALSE	FALSE	FALSE	FALSE	FALSE	FALSE	FALSE	FALSE	FALSE					1172	4	23.5	9.75	15.5	0.249809	0.592162	-0.58574	-0.928093
SNOG_00090	FALSE	FALSE	FALSE	FALSE	FALSE	FALSE	FALSE	FALSE	FALSE	FALSE	FALSE	GO:0016787;GO:0016788;GO:0003824;GO:0004620;GO:0016298;GO:0008152	hydrolase activity;hydrolase activity, acting on ester bonds;catalytic activity;phospholipase activity;lipase activity;metabolic process	IPR013830	SGNH hydrolase-type esterase domain	1266	305	1513	294.5	162.75	2.8611	1.94368	-0.348319	0.569103
SNOG_00092	FALSE	FALSE	FALSE	FALSE	FALSE	FALSE	FALSE	FALSE	FALSE	FALSE	FALSE	GO:0005515;GO:0044238;GO:0007049;GO:0009987;GO:0006508;GO:0019538;GO:0008152;GO:0005488	protein binding;primary metabolic process;cell cycle;cellular process;proteolysis;protein metabolic process;metabolic process;binding	IPR024977;IPR019775;IPR001680;IPR033010;IPR015943;IPR017986	Anaphase-promoting complex subunit 4, WD40 domain;WD40 repeat, conserved site;WD40 repeat;The WD repeat Cdc20/Fizzy family;WD40/YVTN repeat-like-containing domain;WD40-repeat-containing domain	2750	168.75	754	956.5	560.5	0.078839	-0.613804	-0.204418	0.488225
SNOG_00093	FALSE	FALSE	FALSE	FALSE	FALSE	FALSE	FALSE	FALSE	FALSE	FALSE	FALSE	GO:0006508;GO:0008270;GO:0004177	proteolysis;zinc ion binding;aminopeptidase activity	IPR023358;IPR001948	Peptidase M18, domain 2;Peptidase M18	1660	385.25	2363	3160.75	1910	-0.038748	-1.12813	-0.647769	0.441615
SNOG_00094	FALSE	FALSE	FALSE	FALSE	FALSE	FALSE	FALSE	FALSE	FALSE	FALSE	FALSE	GO:0016787;GO:0003824;GO:0006796;GO:0008152	hydrolase activity;catalytic activity;phosphate-containing compound metabolic process;metabolic process	IPR006357;IPR023214;IPR023215;IPR006349	HAD-superfamily hydrolase, subfamily IIA;HAD-like domain;Nitrophenylphosphatase-like domain;2-phosphoglycolate phosphatase, eukaryotic	918	249.75	1292.25	1608	1306.5	-0.361665	-0.792095	-0.425535	0.00489513
SNOG_00096	FALSE	FALSE	FALSE	FALSE	FALSE	FALSE	FALSE	FALSE	FALSE	FALSE	FALSE			IPR022085	Protein of unknown function DUF3632	1044	399.25	730	259	490.25	0.243541	2.48453	1.04383	-1.19717
SNOG_00097	FALSE	FALSE	FALSE	FALSE	FALSE	FALSE	FALSE	FALSE	FALSE	FALSE	FALSE	GO:0003896;GO:0006269	DNA primase activity;DNA replication, synthesis of RNA primer	IPR007238	DNA primase large subunit, eukaryotic/archaeal	1335	106	420.25	862	629.5	-0.923204	-1.12157	-0.0334943	0.164871
SNOG_00098	FALSE	FALSE	FALSE	FALSE	FALSE	FALSE	TRUE	FALSE	FALSE	TRUE	FALSE					609	88.25	409.5	144.5	10	4.94576	1.17047	-0.244306	3.53098
SNOG_00099	FALSE	FALSE	FALSE	FALSE	FALSE	FALSE	FALSE	FALSE	FALSE	FALSE	FALSE					1251	259.75	723.75	616.25	476.25	0.249634	0.645863	0.481726	0.0854978
SNOG_00100	FALSE	FALSE	FALSE	FALSE	FALSE	FALSE	FALSE	FALSE	FALSE	FALSE	FALSE	GO:0003676;GO:0005488;GO:0003723	nucleic acid binding;binding;RNA binding			1777	179	934.25	531	729.75	0.00748488	0.322172	-0.430629	-0.745316
SNOG_00101	FALSE	FALSE	FALSE	FALSE	FALSE	FALSE	FALSE	FALSE	FALSE	FALSE	FALSE	GO:0044238;GO:0019538;GO:0006412;GO:0008152;GO:0005488;GO:0005198;GO:0003676;GO:0005840;GO:0003735	primary metabolic process;protein metabolic process;translation;metabolic process;binding;structural molecule activity;nucleic acid binding;ribosome;structural constituent of ribosome	IPR000630	Ribosomal protein S8	1003	349.25	1121.5	827	632.25	0.464208	0.632523	0.273719	0.105404
SNOG_00102	FALSE	FALSE	FALSE	FALSE	FALSE	FALSE	FALSE	FALSE	FALSE	FALSE	FALSE					1251	112	298	236.25	215.5	0.112409	0.826431	0.572518	-0.141504
SNOG_00104	FALSE	FALSE	FALSE	FALSE	FALSE	FALSE	FALSE	FALSE	FALSE	FALSE	FALSE	GO:0044238;GO:0008168;GO:0009987;GO:0006950;GO:0003824;GO:0006139;GO:0016740;GO:0008152;GO:0005488;GO:0050896;GO:0003677;GO:0003676;GO:0006259;GO:0006281;GO:0006807	primary metabolic process;methyltransferase activity;cellular process;response to stress;catalytic activity;nucleobase-containing compound metabolic process;transferase activity;metabolic process;binding;response to stimulus;DNA binding;nucleic acid binding;DNA metabolic process;DNA repair;nitrogen compound metabolic process	IPR014048;IPR011991	Methylated-DNA-[protein]-cysteine S-methyltransferase, DNA binding;Winged helix-turn-helix DNA-binding domain	837	41.5	95	147.5	103.5	-0.485483	0.104414	0.820505	0.230608
SNOG_00105	FALSE	TRUE	FALSE	TRUE	FALSE	FALSE	FALSE	FALSE	FALSE	FALSE	FALSE			IPR029063	S-adenosyl-L-methionine-dependent methyltransferase	5773	647.25	1161.5	2799	2640.25	-1.50828	-0.206674	1.11374	-0.187862
SNOG_00107	FALSE	FALSE	TRUE	TRUE	FALSE	TRUE	FALSE	FALSE	FALSE	FALSE	FALSE	GO:0016020;GO:0006811;GO:0009987;GO:0006950;GO:0005215;GO:0008643;GO:0006810;GO:0016021;GO:0022857;GO:0044464;GO:0050896;GO:0051179;GO:0065007;GO:0015144;GO:0005886;GO:0042592	membrane;ion transport;cellular process;response to stress;transporter activity;carbohydrate transport;transport;integral component of membrane;transmembrane transporter activity;cell part;response to stimulus;localization;biological regulation;carbohydrate transmembrane transporter activity;plasma membrane;homeostatic process	IPR000425;IPR023271	Major intrinsic protein;Aquaporin-like	2038	75.75	146.75	127	513.5	-2.13014	1.1849	1.01037	-2.30468
SNOG_00108	FALSE	FALSE	TRUE	TRUE	FALSE	FALSE	FALSE	FALSE	FALSE	FALSE	FALSE	GO:0005515;GO:0008270	protein binding;zinc ion binding	IPR001841;IPR013083;IPR003137	Zinc finger, RING-type;Zinc finger, RING/FYVE/PHD-type;PA domain	2497	279.5	863.25	3191	6882.5	-3.34129	-1.57573	0.361554	-1.404
SNOG_00111	TRUE	TRUE	FALSE	TRUE	FALSE	FALSE	FALSE	FALSE	TRUE	FALSE	FALSE					654	3106.25	1164.75	50524.8	77356	-6.17884	-2.09363	3.25462	-0.830599
SNOG_00112	FALSE	FALSE	FALSE	FALSE	FALSE	FALSE	FALSE	FALSE	FALSE	FALSE	FALSE	GO:0044238;GO:0008168;GO:0003824;GO:0016740;GO:0006520;GO:0008152;GO:0008171	primary metabolic process;methyltransferase activity;catalytic activity;transferase activity;cellular amino acid metabolic process;metabolic process;O-methyltransferase activity	IPR029063;IPR001077;IPR011991;IPR016461	S-adenosyl-L-methionine-dependent methyltransferase;O-methyltransferase, family 2;Winged helix-turn-helix DNA-binding domain;O-methyltransferase COMT-type	1417	103.25	569	200.5	122.25	1.86534	0.941458	-0.510519	0.413362
SNOG_00113	FALSE	FALSE	FALSE	FALSE	FALSE	FALSE	FALSE	FALSE	FALSE	FALSE	FALSE	GO:0008168;GO:0043226;GO:0003824;GO:0016740;GO:0005622;GO:0008152;GO:0044464;GO:0005737	methyltransferase activity;organelle;catalytic activity;transferase activity;intracellular;metabolic process;cell part;cytoplasm	IPR029063	S-adenosyl-L-methionine-dependent methyltransferase	1119	99.25	419.5	448	749.75	-1.1779	-0.29359	-0.119179	-1.00349
SNOG_00114	TRUE	FALSE	FALSE	FALSE	FALSE	FALSE	FALSE	FALSE	TRUE	FALSE	FALSE	GO:0016787;GO:0044238;GO:0006508;GO:0003824;GO:0004190;GO:0019538;GO:0008233;GO:0008152	hydrolase activity;primary metabolic process;proteolysis;catalytic activity;aspartic-type endopeptidase activity;protein metabolic process;peptidase activity;metabolic process	IPR021109;IPR001461;IPR001969;IPR033121	Aspartic peptidase domain;Aspartic peptidase A1 family;Aspartic peptidase, active site;Peptidase family A1 domain	1632	71	46	266.75	502.75	-3.75826	0.0175883	2.59125	-1.1846
SNOG_00115	TRUE	FALSE	FALSE	FALSE	FALSE	TRUE	FALSE	FALSE	FALSE	FALSE	FALSE	GO:0019867	outer membrane	IPR011058;IPR018392;IPR008816	Cyanovirin-N;LysM domain;Glycine zipper 2TM domain	1470	2223	3254.25	3619	9874.25	-1.93172	1.16976	1.39886	-1.70262
SNOG_00116	FALSE	FALSE	FALSE	FALSE	FALSE	FALSE	FALSE	FALSE	FALSE	FALSE	FALSE	GO:0016787;GO:0044238;GO:0005622;GO:0006796;GO:0009987;GO:0043226;GO:0003824;GO:0006139;GO:0008152;GO:0044085;GO:0044464;GO:0009056;GO:0016462;GO:0005634;GO:0005525;GO:0071840;GO:0006807	hydrolase activity;primary metabolic process;intracellular;phosphate-containing compound metabolic process;cellular process;organelle;catalytic activity;nucleobase-containing compound metabolic process;metabolic process;cellular component biogenesis;cell part;catabolic process;pyrophosphatase activity;nucleus;GTP binding;cellular component organization or biogenesis;nitrogen compound metabolic pr…	IPR006073;IPR030378;IPR024929;IPR023179;IPR027417;IPR012971	GTP binding domain;Circularly permuted (CP)-type guanine nucleotide-binding (G) domain;Nucleolar GTP-binding protein 2;GTP-binding protein, orthogonal bundle domain;P-loop containing nucleoside triphosphate hydrolase;Nucleolar GTP-binding protein 2, N-terminal domain	1865	1003.75	3049.25	795.75	669.25	1.82838	2.22363	0.36023	-0.035023
SNOG_00117	FALSE	FALSE	FALSE	FALSE	FALSE	FALSE	FALSE	FALSE	FALSE	FALSE	FALSE					1018	284.75	1021.5	1270.5	1062.75	-0.411592	-0.273657	0.114573	-0.0233618
SNOG_00118	FALSE	FALSE	FALSE	TRUE	FALSE	FALSE	FALSE	FALSE	FALSE	FALSE	FALSE			IPR024655;IPR013781;IPR017853	Uncharacterised protein family, glycosyl hydrolase catalytic domain;Glycoside hydrolase, catalytic domain;Glycoside hydrolase superfamily	903	9	21	21.5	31.75	-0.922271	0.611933	0.717124	-0.81708
SNOG_00119	FALSE	FALSE	FALSE	FALSE	FALSE	FALSE	FALSE	FALSE	FALSE	FALSE	FALSE	GO:0006629;GO:0044238;GO:0016874;GO:0008652;GO:0003824;GO:0008152;GO:0016491;GO:0006732;GO:0006631;GO:0006520	lipid metabolic process;primary metabolic process;ligase activity;cellular amino acid biosynthetic process;catalytic activity;metabolic process;oxidoreductase activity;coenzyme metabolic process;fatty acid metabolic process;cellular amino acid metabolic process	IPR000873;IPR025110	AMP-dependent synthetase/ligase;AMP-binding enzyme C-terminal domain	2012	1259.75	3501.75	1886	1178.25	1.19562	1.27194	0.474224	0.397898
SNOG_00120	FALSE	FALSE	FALSE	FALSE	FALSE	FALSE	FALSE	FALSE	FALSE	FALSE	FALSE			IPR002634	BolA protein	548	4239	12319.2	1133.25	737.5	3.55197	3.64543	0.428954	0.335496
SNOG_00122	FALSE	FALSE	TRUE	FALSE	FALSE	FALSE	FALSE	FALSE	FALSE	FALSE	FALSE					1203	153	761.5	97	81.25	2.86278	2.51054	-0.369487	-0.0172528
SNOG_00126	FALSE	FALSE	TRUE	TRUE	FALSE	FALSE	FALSE	FALSE	FALSE	FALSE	FALSE	GO:0016787;GO:0044238;GO:0006811;GO:0009987;GO:0016788;GO:0003824;GO:0007154;GO:0006810;GO:0008152;GO:0007165;GO:0051179;GO:0005975;GO:0006812;GO:0005488;GO:0035556;GO:0005509	hydrolase activity;primary metabolic process;ion transport;cellular process;hydrolase activity, acting on ester bonds;catalytic activity;cell communication;transport;metabolic process;signal transduction;localization;carbohydrate metabolic process;cation transport;binding;intracellular signal transduction;calcium ion binding	IPR013658;IPR011042;IPR005511	SMP-30/Gluconolactonase/LRE-like region;Six-bladed beta-propeller, TolB-like;Senescence marker protein-30 (SMP-30)	1037	232.75	2166.25	3161	1623.25	0.0691745	-1.90052	-1.30134	0.668353
SNOG_00127	FALSE	FALSE	FALSE	FALSE	FALSE	FALSE	FALSE	FALSE	FALSE	FALSE	FALSE	GO:0016787;GO:0016791;GO:0006796;GO:0009987;GO:0016788;GO:0003824;GO:0005622;GO:0008152;GO:0044464;GO:0005737	hydrolase activity;phosphatase activity;phosphate-containing compound metabolic process;cellular process;hydrolase activity, acting on ester bonds;catalytic activity;intracellular;metabolic process;cell part;cytoplasm	IPR013078;IPR029033	Histidine phosphatase superfamily, clade-1;Histidine phosphatase superfamily	1219	180	381.5	219.25	141.25	1.04804	1.57171	0.862649	0.338973
SNOG_00128	FALSE	FALSE	FALSE	FALSE	FALSE	FALSE	FALSE	FALSE	FALSE	FALSE	FALSE	GO:0005515	protein binding	IPR015943;IPR001680;IPR017986	WD40/YVTN repeat-like-containing domain;WD40 repeat;WD40-repeat-containing domain	1278	206.75	1060	480.25	577.25	0.509259	0.675374	-0.399042	-0.565157
SNOG_00129	FALSE	FALSE	FALSE	FALSE	FALSE	FALSE	FALSE	FALSE	FALSE	FALSE	FALSE			IPR010730	Heterokaryon incompatibility	2349	98.75	413.75	212	206.5	0.635355	0.785708	-0.0813021	-0.231655
SNOG_00131	FALSE	FALSE	FALSE	FALSE	TRUE	FALSE	FALSE	TRUE	FALSE	FALSE	FALSE			IPR005103	Glycoside hydrolase, family 61	950	289.25	5319.5	6.5	7	9.09704	7.24238	-2.22485	-0.37019
SNOG_00132	FALSE	FALSE	TRUE	TRUE	FALSE	FALSE	FALSE	FALSE	FALSE	FALSE	FALSE	GO:0016787;GO:0044238;GO:0003824;GO:0008152;GO:0009063;GO:0006520	hydrolase activity;primary metabolic process;catalytic activity;metabolic process;cellular amino acid catabolic process;cellular amino acid metabolic process	IPR006034;IPR027474;IPR027473;IPR020827	Asparaginase/glutaminase;L-asparaginase, N-terminal;L-asparaginase, C-terminal domain;Asparaginase/glutaminase, active site 1	1170	8.5	38.25	6.75	9.25	1.67721	2.16001	-0.212138	-0.69494
SNOG_00133	FALSE	FALSE	FALSE	FALSE	FALSE	FALSE	FALSE	FALSE	FALSE	FALSE	FALSE					545	49.75	48	10516	6813	-7.33351	-5.6845	1.97913	0.33012
SNOG_00134	FALSE	FALSE	TRUE	TRUE	FALSE	FALSE	FALSE	FALSE	FALSE	FALSE	FALSE	GO:0006801;GO:0003824;GO:0055114;GO:0046872;GO:0016491;GO:0008152;GO:0004784	superoxide metabolic process;catalytic activity;oxidation-reduction process;metal ion binding;oxidoreductase activity;metabolic process;superoxide dismutase activity	IPR019831;IPR019832;IPR001189;IPR019833	Manganese/iron superoxide dismutase, N-terminal;Manganese/iron superoxide dismutase, C-terminal;Manganese/iron superoxide dismutase;Manganese/iron superoxide dismutase, binding site	730	610.25	1132.25	25543.2	18033	-4.2826	-3.49705	0.995044	0.209497
SNOG_00135	FALSE	FALSE	TRUE	TRUE	FALSE	FALSE	FALSE	FALSE	FALSE	FALSE	FALSE	GO:0055085;GO:0006858;GO:0008152;GO:0006812;GO:0008324;GO:0015031;GO:0006629;GO:0051180;GO:0006796;GO:0008643;GO:0006810;GO:0016021;GO:0051179;GO:0006817;GO:0044238;GO:0006811;GO:0022857;GO:0016192;GO:0005215;GO:0006886;GO:0005975;GO:0006897	transmembrane transport;extracellular transport;metabolic process;cation transport;cation transmembrane transporter activity;protein transport;lipid metabolic process;vitamin transport;phosphate-containing compound metabolic process;carbohydrate transport;transport;integral component of membrane;localization;phosphate ion transport;primary metabolic process;ion transport;transmembrane transporter…	IPR020846;IPR011701	Major facilitator superfamily domain;Major facilitator superfamily	1490	116.75	489.5	1006.75	692.25	-0.845095	-1.19397	-0.096018	0.252856
SNOG_00136	FALSE	FALSE	TRUE	FALSE	TRUE	FALSE	FALSE	FALSE	FALSE	FALSE	FALSE			IPR029058;IPR011118	Alpha/Beta hydrolase fold;Tannase/feruloyl esterase	1614	38.5	720.5	12.75	10.75	5.67367	3.46286	-2.25163	-0.0408166
SNOG_00137	FALSE	FALSE	FALSE	FALSE	FALSE	FALSE	FALSE	FALSE	FALSE	FALSE	FALSE	GO:0008061	chitin binding	IPR001002	Chitin-binding, type 1	1383	1.5	11.25	51.25	42.25	-2.23686	-3.03424	-0.801453	-0.00407
SNOG_00138	FALSE	FALSE	FALSE	FALSE	FALSE	FALSE	FALSE	FALSE	FALSE	FALSE	FALSE					372	1.75	3.25	12	9.25	-1.7767	-0.881231	0.962544	0.0670795
SNOG_00139	FALSE	FALSE	FALSE	TRUE	FALSE	FALSE	FALSE	FALSE	TRUE	FALSE	FALSE	GO:0015931;GO:0016020;GO:0005215;GO:0006810;GO:0022857;GO:0044464;GO:0051179;GO:0055085;GO:0005886	nucleobase-containing compound transport;membrane;transporter activity;transport;transmembrane transporter activity;cell part;localization;transmembrane transport;plasma membrane	IPR001248	Purine-cytosine permease	1945	1261	904.75	946.75	262.25	1.36646	2.21949	2.41151	1.55849
SNOG_00140	FALSE	FALSE	FALSE	FALSE	FALSE	FALSE	FALSE	FALSE	FALSE	FALSE	FALSE	GO:0016787;GO:0005622;GO:0043226;GO:0003824;GO:0004565;GO:0008152;GO:0004553;GO:0044464;GO:0005975;GO:0009341;GO:0005737;GO:0015925	hydrolase activity;intracellular;organelle;catalytic activity;beta-galactosidase activity;metabolic process;hydrolase activity, hydrolyzing O-glycosyl compounds;cell part;carbohydrate metabolic process;beta-galactosidase complex;cytoplasm;galactosidase activity	IPR017853;IPR013529;IPR001944;IPR013781	Glycoside hydrolase superfamily;Glycoside hydrolase, family 42, N-terminal;Glycoside hydrolase, family 35;Glycoside hydrolase, catalytic domain	1713	362	1257	6.75	10.5	6.48989	7.57751	0.204047	-0.883567
SNOG_00141	FALSE	FALSE	FALSE	FALSE	FALSE	FALSE	FALSE	FALSE	FALSE	FALSE	TRUE	GO:0008270;GO:0000981;GO:0005634;GO:0006355	zinc ion binding;RNA polymerase II transcription factor activity, sequence-specific DNA binding;nucleus;regulation of transcription, DNA-templated	IPR001138	Zn(2)-C6 fungal-type DNA-binding domain	1437	33.5	126.25	58.75	28.5	1.78248	1.08837	0.0629966	0.757112
SNOG_00142	FALSE	FALSE	FALSE	FALSE	FALSE	FALSE	FALSE	TRUE	FALSE	FALSE	FALSE	GO:0044238;GO:0006811;GO:0005215;GO:0006858;GO:0008643;GO:0006810;GO:0008152;GO:0022857;GO:0016021;GO:0051179;GO:0005975;GO:0055085;GO:0015144;GO:0006820	primary metabolic process;ion transport;transporter activity;extracellular transport;carbohydrate transport;transport;metabolic process;transmembrane transporter activity;integral component of membrane;localization;carbohydrate metabolic process;transmembrane transport;carbohydrate transmembrane transporter activity;anion transport	IPR005828;IPR020846;IPR003663	Major facilitator, sugar transporter-like;Major facilitator superfamily domain;Sugar/inositol transporter	1563	153	2299	31	15.5	6.80641	4.20265	-1.91229	0.691475
SNOG_00143	TRUE	FALSE	FALSE	TRUE	TRUE	FALSE	FALSE	FALSE	FALSE	FALSE	FALSE	GO:0003824;GO:0050896;GO:0030170;GO:0030151;GO:0006950	catalytic activity;response to stimulus;pyridoxal phosphate binding;molybdenum ion binding;response to stress	IPR005302;IPR011037;IPR005303	Molybdenum cofactor sulfurase, C-terminal;Pyruvate kinase-like, insert domain;MOSC, N-terminal beta barrel	1258	127	1146.75	876	802.5	0.168535	-0.909299	-1.23261	-0.154774
SNOG_00144	FALSE	FALSE	FALSE	FALSE	FALSE	FALSE	FALSE	FALSE	FALSE	FALSE	FALSE					514	0	0	0	0
SNOG_00147	FALSE	FALSE	FALSE	FALSE	FALSE	FALSE	FALSE	FALSE	FALSE	FALSE	FALSE	GO:0003824;GO:0006796;GO:0016740;GO:0009987;GO:0008152	catalytic activity;phosphate-containing compound metabolic process;transferase activity;cellular process;metabolic process	IPR016477;IPR011009	Fructosamine/Ketosamine-3-kinase;Protein kinase-like domain	1005	12	37.5	146.25	54.75	-0.878058	-1.72128	0.285988	1.12921
SNOG_00148	TRUE	FALSE	FALSE	FALSE	TRUE	TRUE	FALSE	FALSE	FALSE	FALSE	FALSE					1162	2720.75	4319.75	8617.75	42840.2	-3.63409	0.264598	1.31499	-2.5837
SNOG_00149	FALSE	FALSE	FALSE	FALSE	TRUE	FALSE	FALSE	FALSE	TRUE	FALSE	FALSE	GO:0071949;GO:0050896;GO:0003824;GO:0019748;GO:0009058;GO:0016491;GO:0008152	FAD binding;response to stimulus;catalytic activity;secondary metabolic process;biosynthetic process;oxidoreductase activity;metabolic process	IPR023753;IPR002938	FAD/NAD(P)-binding domain;FAD-binding domain	1514	275.5	207.5	542	731.5	-2.13675	0.888999	2.33506	-0.690691
SNOG_00150	FALSE	FALSE	FALSE	TRUE	FALSE	FALSE	FALSE	FALSE	FALSE	FALSE	FALSE	GO:0043226;GO:0016740;GO:0003723;GO:0008152;GO:0003676;GO:0044464;GO:0007154;GO:0003746;GO:0035556;GO:0044238;GO:0050789;GO:0016853;GO:0003824;GO:0019538;GO:0016854;GO:0009636;GO:0050896;GO:0006417;GO:0005515;GO:0005622;GO:0045182;GO:0006412;GO:0007165;GO:0005102;GO:0005198;GO:0009987;GO:0005856;GO:0005200;GO:0016491;GO:0005488;GO:0065007;GO:0008135	organelle;transferase activity;RNA binding;metabolic process;nucleic acid binding;cell part;cell communication;translation elongation factor activity;intracellular signal transduction;primary metabolic process;regulation of biological process;isomerase activity;catalytic activity;protein metabolic process;racemase and epimerase activity;response to toxic substance;response to stimulus;regulation …	IPR004045;IPR012336;IPR010987;IPR004046	Glutathione S-transferase, N-terminal;Thioredoxin-like fold;Glutathione S-transferase, C-terminal-like;Glutathione S-transferase, C-terminal	654	80.25	244.25	97	209.5	-0.154108	1.56371	0.353347	-1.36447
SNOG_00151	FALSE	FALSE	FALSE	TRUE	FALSE	FALSE	FALSE	FALSE	FALSE	FALSE	FALSE	GO:0016740;GO:0003723;GO:0008152;GO:0003676;GO:0044464;GO:0007154;GO:0003746;GO:0035556;GO:0044238;GO:0050789;GO:0016853;GO:0003824;GO:0019538;GO:0016854;GO:0009636;GO:0050896;GO:0006417;GO:0005515;GO:0005622;GO:0045182;GO:0006412;GO:0007165;GO:0005102;GO:0005198;GO:0009987;GO:0005200;GO:0016491;GO:0005488;GO:0065007;GO:0008135	transferase activity;RNA binding;metabolic process;nucleic acid binding;cell part;cell communication;translation elongation factor activity;intracellular signal transduction;primary metabolic process;regulation of biological process;isomerase activity;catalytic activity;protein metabolic process;racemase and epimerase activity;response to toxic substance;response to stimulus;regulation of transla…	IPR012336;IPR010987;IPR004045	Thioredoxin-like fold;Glutathione S-transferase, C-terminal-like;Glutathione S-transferase, N-terminal	1728	73	544.5	586.5	430.25	-0.0177549	-1.09991	-0.924996	0.157163
SNOG_00152	FALSE	FALSE	FALSE	FALSE	TRUE	FALSE	FALSE	FALSE	FALSE	TRUE	FALSE					246	93	1089.25	0.25	3	7.93064	8.86778	-1.54284	-2.47998
SNOG_00153	FALSE	FALSE	FALSE	FALSE	FALSE	FALSE	FALSE	FALSE	FALSE	FALSE	TRUE	GO:0008270;GO:0000981;GO:0005634;GO:0006355	zinc ion binding;RNA polymerase II transcription factor activity, sequence-specific DNA binding;nucleus;regulation of transcription, DNA-templated	IPR001138;IPR021858	Zn(2)-C6 fungal-type DNA-binding domain;Fungal transcription factor	1473	146.5	548	317	295.25	0.528897	0.759511	0.0570199	-0.173593
SNOG_00155	FALSE	FALSE	FALSE	FALSE	FALSE	FALSE	FALSE	FALSE	FALSE	FALSE	FALSE	GO:0016787;GO:0003824;GO:0008152;GO:0005975;GO:0044238	hydrolase activity;catalytic activity;metabolic process;carbohydrate metabolic process;primary metabolic process	IPR029058;IPR002925	Alpha/Beta hydrolase fold;Dienelactone hydrolase	798	142	415	481.25	657.25	-1.00511	0.131951	0.394879	-0.742187
SNOG_00156	FALSE	FALSE	FALSE	FALSE	FALSE	FALSE	FALSE	FALSE	FALSE	FALSE	FALSE	GO:0036459;GO:0016579;GO:0006511	thiol-dependent ubiquitinyl hydrolase activity;protein deubiquitination;ubiquitin-dependent protein catabolic process	IPR018200;IPR001394;IPR028889	Ubiquitin specific protease, conserved site;Peptidase C19, ubiquitin carboxyl-terminal hydrolase;Ubiquitin specific protease domain	3265	897.5	3241	3151.5	3460	-0.452049	0.0749195	0.102834	-0.424134
SNOG_00157	FALSE	FALSE	FALSE	FALSE	FALSE	FALSE	FALSE	FALSE	FALSE	FALSE	FALSE	GO:0005515;GO:0008270;GO:0046872	protein binding;zinc ion binding;metal ion binding	IPR018957;IPR017907;IPR013083;IPR001841	Zinc finger, C3HC4 RING-type;Zinc finger, RING-type, conserved site;Zinc finger, RING/FYVE/PHD-type;Zinc finger, RING-type	2368	333.5	1462.25	1069	1535.5	-0.431058	0.211426	-0.169372	-0.811856
SNOG_00158	FALSE	FALSE	FALSE	FALSE	FALSE	FALSE	FALSE	FALSE	FALSE	FALSE	FALSE					482	188.75	492.25	720.75	394.5	-0.0220452	-0.0425683	0.570486	0.591009
SNOG_00159	FALSE	FALSE	FALSE	FALSE	FALSE	FALSE	FALSE	FALSE	FALSE	FALSE	FALSE			IPR003750;IPR029026;IPR029028	Putative RNA methyltransferase;tRNA (guanine-N1-)-methyltransferase, N-terminal;Alpha/beta knot methyltransferases	1603	135	473	411.75	291.25	0.346477	0.286469	0.154009	0.214018
SNOG_00160	FALSE	FALSE	FALSE	TRUE	TRUE	FALSE	FALSE	FALSE	FALSE	FALSE	FALSE					1184	66.25	94.75	319	326.5	-2.10446	-0.408889	1.38028	-0.315294
SNOG_00161	FALSE	FALSE	FALSE	TRUE	TRUE	FALSE	FALSE	FALSE	TRUE	FALSE	FALSE					1131	144.75	74	169.5	133.75	-1.10309	1.62005	2.80181	0.078677
SNOG_00162	FALSE	FALSE	TRUE	FALSE	FALSE	FALSE	FALSE	FALSE	FALSE	FALSE	FALSE	GO:0035091	phosphatidylinositol binding	IPR001683	Phox homologous domain	669	362.75	1342.75	1810.5	1258.75	-0.256907	-0.437108	0.0635328	0.243733
SNOG_00164	FALSE	FALSE	FALSE	FALSE	FALSE	FALSE	FALSE	FALSE	FALSE	FALSE	FALSE	GO:0044238;GO:0016020;GO:0006811;GO:0005975;GO:0005215;GO:0006812;GO:0006858;GO:0006810;GO:0006520;GO:0022857;GO:0051179;GO:0006865;GO:0055085;GO:0008152;GO:0015144;GO:0008324	primary metabolic process;membrane;ion transport;carbohydrate metabolic process;transporter activity;cation transport;extracellular transport;transport;cellular amino acid metabolic process;transmembrane transporter activity;localization;amino acid transport;transmembrane transport;metabolic process;carbohydrate transmembrane transporter activity;cation transmembrane transporter activity	IPR001734	Sodium/solute symporter	1736	633.75	2532.5	2281.75	814.25	1.27923	0.0382952	-0.0453566	1.19558
SNOG_00165	FALSE	FALSE	FALSE	FALSE	FALSE	FALSE	FALSE	FALSE	FALSE	FALSE	FALSE	GO:0005515;GO:0050790;GO:0007049;GO:0065009;GO:0005488;GO:0007067;GO:0003824;GO:0008152;GO:0030234;GO:0000910;GO:0005083;GO:0065007;GO:0009987	protein binding;regulation of catalytic activity;cell cycle;regulation of molecular function;binding;mitotic nuclear division;catalytic activity;metabolic process;enzyme regulator activity;cytokinesis;GTPase regulator activity;biological regulation;cellular process	IPR012336;IPR024253	Thioredoxin-like fold;Phosducin, thioredoxin-like domain	750	54.25	324.5	319.5	345.25	-0.428036	-0.669982	-0.641948	-0.400002
SNOG_00166	FALSE	FALSE	FALSE	TRUE	TRUE	TRUE	FALSE	FALSE	FALSE	FALSE	TRUE	GO:0006355;GO:0043565;GO:0003700	regulation of transcription, DNA-templated;sequence-specific DNA binding;transcription factor activity, sequence-specific DNA binding	IPR004827;IPR023167;IPR013910	Basic-leucine zipper domain;Yap1 redox domain;Transcription factor PAP1	792	168	872	982.75	2152	-1.6595	-0.640522	-0.400714	-1.41969
SNOG_00167	FALSE	FALSE	FALSE	FALSE	FALSE	FALSE	FALSE	FALSE	FALSE	FALSE	FALSE	GO:0005515	protein binding	IPR002110;IPR020683	Ankyrin repeat;Ankyrin repeat-containing domain	1410	12	19.25	11.5	7	1.07526	1.91837	1.25153	0.408423
SNOG_00169	FALSE	FALSE	FALSE	FALSE	FALSE	FALSE	FALSE	FALSE	FALSE	FALSE	FALSE			IPR010730	Heterokaryon incompatibility	1812	19.5	62.75	50.25	47.5	0.0546968	0.508492	0.261077	-0.192718
SNOG_00170	FALSE	FALSE	FALSE	FALSE	FALSE	FALSE	FALSE	FALSE	FALSE	FALSE	FALSE	GO:0050661;GO:0016491;GO:0008677;GO:0055114	NADP binding;oxidoreductase activity;2-dehydropantoate 2-reductase activity;oxidation-reduction process	IPR013328;IPR003710;IPR016040;IPR013332;IPR013752;IPR008927	6-phosphogluconate dehydrogenase, domain 2;Ketopantoate reductase ApbA/PanE;NAD(P)-binding domain;Ketopantoate reductase, N-terminal domain;Ketopantoate reductase, C-terminal domain;6-phosphogluconate dehydrogenase C-terminal domain-like	1632	163	744.75	727	562.25	0.0516677	-0.267156	-0.232186	0.0866376
SNOG_00171	FALSE	FALSE	FALSE	FALSE	FALSE	FALSE	FALSE	FALSE	FALSE	FALSE	FALSE	GO:0005515;GO:0044238;GO:0009987;GO:0000988;GO:0006139;GO:0001071;GO:0000989;GO:0003700;GO:0005488;GO:0003712;GO:0003676;GO:0008152;GO:0003677	protein binding;primary metabolic process;cellular process;transcription factor activity, protein binding;nucleobase-containing compound metabolic process;nucleic acid binding transcription factor activity;transcription factor activity, transcription factor binding;transcription factor activity, sequence-specific DNA binding;binding;transcription cofactor activity;nucleic acid binding;metabolic p…	IPR011082;IPR007146	Exosome-associated factor Rrp47/DNA strand repair C1D;Sas10/Utp3/C1D	1198	119.5	405.75	256	223.25	0.513387	0.815207	0.211685	-0.0901344
SNOG_00172	FALSE	FALSE	FALSE	FALSE	FALSE	FALSE	FALSE	FALSE	FALSE	FALSE	FALSE	GO:0005515;GO:0050790;GO:0065009;GO:0005488;GO:0005085;GO:0008152;GO:0030234;GO:0003824;GO:0005083;GO:0065007;GO:0009987	protein binding;regulation of catalytic activity;regulation of molecular function;binding;guanyl-nucleotide exchange factor activity;metabolic process;enzyme regulator activity;catalytic activity;GTPase regulator activity;biological regulation;cellular process	IPR009449	GDP/GTP exchange factor Sec2, N-terminal	2631	1163.25	3401.25	5469.75	5908	-1.13981	-0.349513	0.402307	-0.387993
SNOG_00174	FALSE	FALSE	FALSE	FALSE	FALSE	FALSE	FALSE	FALSE	FALSE	FALSE	FALSE	GO:0007049;GO:0004721;GO:0006397;GO:0008152;GO:0006468;GO:0007126;GO:0007154;GO:0035556;GO:0002376;GO:0006366;GO:0016787;GO:0050789;GO:0016070;GO:0003824;GO:0006139;GO:0019538;GO:0050896;GO:0005977;GO:0016265;GO:0044238;GO:0007165;GO:0006109;GO:0008219;GO:0005509;GO:0019219;GO:0016791;GO:0032502;GO:0006351;GO:0009987;GO:0016788;GO:0006950;GO:0005976;GO:0006464;GO:0005975;GO:0006915;GO:0005488;GO:…	cell cycle;phosphoprotein phosphatase activity;mRNA processing;metabolic process;protein phosphorylation;meiotic nuclear division;cell communication;intracellular signal transduction;immune system process;transcription from RNA polymerase II promoter;hydrolase activity;regulation of biological process;RNA metabolic process;catalytic activity;nucleobase-containing compound metabolic process;protei…	IPR029052;IPR006186;IPR031675;IPR004843	Metallo-dependent phosphatase-like;Serine/threonine-specific protein phosphatase/bis(5-nucleosyl)-tetraphosphatase;Serine-threonine protein phosphatase, N-terminal;Calcineurin-like phosphoesterase domain, apaH type	2111	2050.25	7423.75	6358	5414.5	0.107154	0.255713	0.103887	-0.0446724
SNOG_00175	FALSE	FALSE	FALSE	FALSE	FALSE	FALSE	FALSE	FALSE	FALSE	FALSE	FALSE	GO:0005515;GO:0005488	protein binding;binding	IPR032675;IPR001611	Leucine-rich repeat domain, L domain-like;Leucine-rich repeat	3670	550.25	1902.25	2024.25	1368	0.128745	0.0163452	0.16603	0.27843
SNOG_00176	FALSE	FALSE	FALSE	FALSE	FALSE	FALSE	FALSE	FALSE	FALSE	FALSE	FALSE					2042	81.5	433.75	836.25	466.5	-0.458996	-1.45552	-0.444591	0.551933
SNOG_00177	FALSE	FALSE	FALSE	FALSE	FALSE	FALSE	FALSE	FALSE	FALSE	FALSE	FALSE	GO:0044238;GO:0032991;GO:0005622;GO:0009987;GO:0043226;GO:0019538;GO:0006412;GO:0009058;GO:0030529;GO:0044464;GO:0005198;GO:0005840;GO:0008152;GO:0005737;GO:0003735	primary metabolic process;macromolecular complex;intracellular;cellular process;organelle;protein metabolic process;translation;biosynthetic process;intracellular ribonucleoprotein complex;cell part;structural molecule activity;ribosome;metabolic process;cytoplasm;structural constituent of ribosome	IPR001209	Ribosomal protein S14	488	244.75	1288	2401.75	2480.75	-1.30537	-1.42328	-0.445525	-0.327612
SNOG_00178	FALSE	FALSE	FALSE	FALSE	TRUE	FALSE	FALSE	FALSE	FALSE	FALSE	FALSE					2020	13.75	55	213.25	200	-2.20846	-2.04272	-0.0170224	-0.182761
SNOG_00179	FALSE	FALSE	FALSE	FALSE	FALSE	FALSE	FALSE	FALSE	FALSE	FALSE	FALSE			IPR021109;IPR033121	Aspartic peptidase domain;Peptidase family A1 domain	1446	20.75	139.25	29.25	37.25	1.53324	1.40708	-0.766537	-0.640384
SNOG_00180	FALSE	FALSE	FALSE	FALSE	FALSE	FALSE	FALSE	FALSE	FALSE	FALSE	FALSE	GO:0006732;GO:0003824;GO:0016301;GO:0016740;GO:0008152	coenzyme metabolic process;catalytic activity;kinase activity;transferase activity;metabolic process	IPR021838	Protein of unknown function DUF3431	1469	73.5	393.5	309.5	195.25	0.645801	-0.186048	-0.459111	0.372737
SNOG_00181	FALSE	FALSE	FALSE	FALSE	TRUE	FALSE	FALSE	FALSE	FALSE	FALSE	FALSE			IPR022085	Protein of unknown function DUF3632	958	50	58.25	155.5	445.25	-3.24658	0.242144	1.69935	-1.78938
SNOG_00182	FALSE	FALSE	FALSE	FALSE	TRUE	FALSE	FALSE	FALSE	FALSE	TRUE	FALSE			IPR016191	Ribonuclease/ribotoxin	844	28.75	172.75	45	186.75	-0.44505	1.197	-0.664452	-2.3065
SNOG_00183	FALSE	FALSE	FALSE	FALSE	FALSE	FALSE	FALSE	FALSE	FALSE	FALSE	FALSE	GO:0016787;GO:0044238;GO:0008652;GO:0006508;GO:0003824;GO:0019538;GO:0008233;GO:0008152;GO:0006468;GO:0006464;GO:0008237;GO:0006520;GO:0019213	hydrolase activity;primary metabolic process;cellular amino acid biosynthetic process;proteolysis;catalytic activity;protein metabolic process;peptidase activity;metabolic process;protein phosphorylation;cellular protein modification process;metallopeptidase activity;cellular amino acid metabolic process;deacetylase activity	IPR017439;IPR011650;IPR002933	Amidohydrolase;Peptidase M20, dimerisation domain;Peptidase M20	1530	139.25	962.25	854	705	0.0977733	-0.684622	-0.804685	-0.0222897
SNOG_00184	FALSE	FALSE	FALSE	FALSE	FALSE	FALSE	FALSE	FALSE	FALSE	FALSE	FALSE					1850	200.25	946	1479.75	1289.25	-0.796635	-0.992984	-0.28282	-0.0864713
SNOG_00185	FALSE	FALSE	FALSE	FALSE	FALSE	FALSE	FALSE	FALSE	FALSE	FALSE	FALSE			IPR008011	Complex 1 LYR protein	364	249.25	1045.75	989.75	1042	-0.34743	-0.104011	-0.110301	-0.35372
SNOG_00186	FALSE	FALSE	FALSE	TRUE	FALSE	FALSE	FALSE	FALSE	FALSE	FALSE	FALSE	GO:0043226;GO:0006397;GO:0000398;GO:0003723;GO:0008152;GO:0044085;GO:0044464;GO:0005634;GO:0003676;GO:0071840;GO:0044238;GO:0050789;GO:0016070;GO:0006139;GO:0006396;GO:0016043;GO:0043234;GO:0032991;GO:0005622;GO:0019219;GO:0009987;GO:0030529;GO:0000375;GO:0005488;GO:0065007;GO:0008380;GO:0006807	organelle;mRNA processing;mRNA splicing, via spliceosome;RNA binding;metabolic process;cellular component biogenesis;cell part;nucleus;nucleic acid binding;cellular component organization or biogenesis;primary metabolic process;regulation of biological process;RNA metabolic process;nucleobase-containing compound metabolic process;RNA processing;cellular component organization;protein complex;macr…	IPR000061;IPR022030	SWAP/Surp;Splicing factor 3A subunit 1	1944	494.75	1790	1007.75	786.25	0.837909	0.868214	0.100865	0.0705589
SNOG_00187	FALSE	FALSE	FALSE	TRUE	FALSE	FALSE	FALSE	FALSE	FALSE	FALSE	FALSE	GO:0044238;GO:0016020;GO:0006486;GO:0006493;GO:0016740;GO:0008152;GO:0000030;GO:0016757;GO:0006464;GO:0003824;GO:0006412;GO:0019538	primary metabolic process;membrane;protein glycosylation;protein O-linked glycosylation;transferase activity;metabolic process;mannosyltransferase activity;transferase activity, transferring glycosyl groups;cellular protein modification process;catalytic activity;translation;protein metabolic process	IPR027004;IPR016093;IPR003342;IPR027005;IPR032421	Dolichyl-phosphate-mannose-protein mannosyltransferase 1/5;MIR motif;Glycosyl transferase family 39/83;Glycosyltransferase 39-like;Protein O-mannosyl-transferase, C-terminal four TM domain	3163	1235.75	4126.75	6160.5	3999.5	-0.292799	-0.427907	0.212752	0.34786
SNOG_00188	TRUE	TRUE	TRUE	FALSE	FALSE	FALSE	FALSE	FALSE	FALSE	FALSE	FALSE					1243	52	91.25	234.25	488.75	-2.74379	-0.310325	1.10089	-1.33257
SNOG_00190	FALSE	FALSE	TRUE	FALSE	FALSE	FALSE	FALSE	FALSE	FALSE	FALSE	FALSE					441	21.75	41.25	4.5	27.25	0.175692	3.69433	1.07266	-2.44598
SNOG_00191	FALSE	FALSE	FALSE	TRUE	FALSE	FALSE	FALSE	FALSE	FALSE	FALSE	FALSE					372	13.75	37.75	40	44.75	-0.586919	0.374386	0.525977	-0.435328
SNOG_00192	FALSE	FALSE	FALSE	FALSE	TRUE	FALSE	FALSE	TRUE	FALSE	FALSE	FALSE	GO:0044238;GO:0003824;GO:0016491;GO:0005975;GO:0008152	primary metabolic process;catalytic activity;oxidoreductase activity;carbohydrate metabolic process;metabolic process	IPR016040;IPR002085;IPR011032;IPR020843	NAD(P)-binding domain;Alcohol dehydrogenase superfamily, zinc-type;GroES-like;Polyketide synthase, enoylreductase domain	1017	77.25	1553.25	114	148.25	3.02482	1.36174	-2.33203	-0.668951
SNOG_00193	FALSE	FALSE	FALSE	FALSE	TRUE	FALSE	FALSE	FALSE	FALSE	FALSE	FALSE	GO:0043226;GO:0008152;GO:0006928;GO:0044464;GO:0016787;GO:0006796;GO:0003824;GO:0006139;GO:0005524;GO:0043234;GO:0032991;GO:0005622;GO:0008017;GO:0007018;GO:0044238;GO:0009056;GO:0003774;GO:0009987;GO:0005856;GO:0016462;GO:0003777;GO:0006807	organelle;metabolic process;movement of cell or subcellular component;cell part;hydrolase activity;phosphate-containing compound metabolic process;catalytic activity;nucleobase-containing compound metabolic process;ATP binding;protein complex;macromolecular complex;intracellular;microtubule binding;microtubule-based movement;primary metabolic process;catabolic process;motor activity;cellular proc…	IPR001752;IPR019821;IPR027417;IPR027640	Kinesin motor domain;Kinesin motor domain, conserved site;P-loop containing nucleoside triphosphate hydrolase;Kinesin-like protein	3450	175	907.5	1414.25	1013.5	-0.507883	-1.12637	-0.420846	0.197638
SNOG_00194	FALSE	FALSE	FALSE	FALSE	TRUE	FALSE	FALSE	FALSE	FALSE	FALSE	FALSE					2058	32.75	145.25	105.75	73.75	0.628405	0.194116	-0.20047	0.233819
SNOG_00195	FALSE	FALSE	FALSE	FALSE	FALSE	FALSE	FALSE	FALSE	FALSE	FALSE	FALSE			IPR006598	Lipopolysaccharide-modifying protein	1725	11.25	8.5	13.5	4.75	0.477353	1.65751	2.35498	1.17481
SNOG_00196	FALSE	FALSE	FALSE	FALSE	FALSE	FALSE	FALSE	FALSE	FALSE	FALSE	FALSE	GO:0003676	nucleic acid binding	IPR000504;IPR012677	RNA recognition motif domain;Nucleotide-binding alpha-beta plait domain	1366	560.5	2006.75	759.5	1068.5	0.547854	1.45715	0.123586	-0.785709
SNOG_00197	FALSE	FALSE	FALSE	FALSE	FALSE	FALSE	FALSE	FALSE	FALSE	FALSE	FALSE					1743	316.5	1177.5	539	393.25	1.2292	1.13331	0.0712625	0.167159
SNOG_00198	FALSE	TRUE	FALSE	FALSE	FALSE	FALSE	FALSE	FALSE	FALSE	FALSE	FALSE					1489	147	893.5	360	387.25	0.86193	0.596953	-0.651834	-0.386857
SNOG_00200	FALSE	TRUE	FALSE	TRUE	FALSE	FALSE	FALSE	FALSE	FALSE	TRUE	FALSE			IPR032382	Alternaria alternata allergen 1	694	4509.25	12052.2	5548.25	8900.25	0.0925847	1.59071	0.553244	-0.944882
SNOG_00201	FALSE	FALSE	FALSE	FALSE	FALSE	FALSE	FALSE	FALSE	FALSE	FALSE	FALSE	GO:0044238;GO:0005622;GO:0006796;GO:0009987;GO:0003824;GO:0051189;GO:0009058;GO:0008152;GO:0044464;GO:0006732;GO:0019538;GO:0006777;GO:0005737;GO:0006807	primary metabolic process;intracellular;phosphate-containing compound metabolic process;cellular process;catalytic activity;prosthetic group metabolic process;biosynthetic process;metabolic process;cell part;coenzyme metabolic process;protein metabolic process;Mo-molybdopterin cofactor biosynthetic process;cytoplasm;nitrogen compound metabolic process	IPR028888;IPR003448	Molybdopterin synthase catalytic subunit, eukaryotes;Molybdopterin biosynthesis MoaE	708	72.75	136.5	178.75	134.5	-0.320933	0.570808	1.03106	0.139319
SNOG_00202	FALSE	FALSE	FALSE	TRUE	FALSE	FALSE	FALSE	FALSE	FALSE	FALSE	FALSE					724	113.5	382.5	92.75	58	2.35405	2.16119	0.206227	0.399093
SNOG_00203	FALSE	FALSE	FALSE	TRUE	FALSE	FALSE	FALSE	FALSE	FALSE	FALSE	FALSE					795	1.75	15.25	4.25	7	0.749326	0.54926	-1.15043	-0.950366
SNOG_00205	FALSE	TRUE	TRUE	FALSE	FALSE	FALSE	FALSE	FALSE	FALSE	FALSE	FALSE			IPR011993	PH domain-like	2877	244	1174.75	1500.25	1629	-0.814378	-0.731033	-0.315931	-0.399275
SNOG_00206	FALSE	FALSE	FALSE	FALSE	FALSE	FALSE	FALSE	FALSE	FALSE	FALSE	FALSE					1403	24.25	82.25	74.25	76.5	-0.231253	0.258586	0.167722	-0.322116
SNOG_00207	FALSE	FALSE	FALSE	FALSE	FALSE	FALSE	FALSE	FALSE	FALSE	FALSE	FALSE					805	58.75	240.5	158	153.75	0.299351	0.463236	-0.0735608	-0.237446
SNOG_00208	FALSE	FALSE	FALSE	FALSE	FALSE	FALSE	FALSE	FALSE	FALSE	FALSE	FALSE	GO:0032991;GO:0005622;GO:0007049;GO:0005874;GO:0009987;GO:0005856;GO:0043226;GO:0005200;GO:0007067;GO:0044464;GO:0005198;GO:0043234	macromolecular complex;intracellular;cell cycle;microtubule;cellular process;cytoskeleton;organelle;structural constituent of cytoskeleton;mitotic nuclear division;cell part;structural molecule activity;protein complex	IPR008978;IPR007052	HSP20-like chaperone;CS domain	573	152.25	924	729.5	662	0.138101	-0.350487	-0.640168	-0.15158
SNOG_00209	FALSE	FALSE	FALSE	FALSE	FALSE	FALSE	FALSE	FALSE	FALSE	FALSE	FALSE	GO:0032991;GO:0005622;GO:0006898;GO:0016192;GO:0005543;GO:0043234;GO:0044464;GO:0006886;GO:0051179;GO:0030120;GO:0006897;GO:0006810;GO:0005737;GO:0015031	macromolecular complex;intracellular;receptor-mediated endocytosis;vesicle-mediated transport;phospholipid binding;protein complex;cell part;intracellular protein transport;localization;vesicle coat;endocytosis;transport;cytoplasm;protein transport	IPR013809;IPR008942;IPR011417;IPR014712	ENTH domain;ENTH/VHS;AP180 N-terminal homology (ANTH) domain;Phosphoinositide-binding clathrin adaptor, domain 2	2421	291.5	1224.75	1755.75	1538	-0.674016	-0.698462	-0.11557	-0.0911238
SNOG_00211	FALSE	FALSE	FALSE	TRUE	FALSE	TRUE	FALSE	TRUE	FALSE	FALSE	FALSE			IPR005103	Glycoside hydrolase, family 61	1098	498.5	8988.5	20.25	124.5	5.77083	6.44726	-2.18567	-2.8621
SNOG_00212	FALSE	FALSE	FALSE	FALSE	FALSE	FALSE	FALSE	FALSE	TRUE	FALSE	FALSE					761	60	44	31.25	56	-0.669297	2.84213	2.41113	-1.10029
SNOG_00213	FALSE	FALSE	FALSE	FALSE	FALSE	FALSE	FALSE	FALSE	FALSE	FALSE	FALSE	GO:0044238;GO:0009110;GO:0016853;GO:0003824;GO:0006778;GO:0008652;GO:0016740;GO:0030170;GO:0006520;GO:0016866;GO:0008483;GO:0006766;GO:0008152;GO:0006807	primary metabolic process;vitamin biosynthetic process;isomerase activity;catalytic activity;porphyrin-containing compound metabolic process;cellular amino acid biosynthetic process;transferase activity;pyridoxal phosphate binding;cellular amino acid metabolic process;intramolecular transferase activity;transaminase activity;vitamin metabolic process;metabolic process;nitrogen compound metabolic …	IPR015422;IPR005814;IPR015424;IPR015421	Pyridoxal phosphate-dependent transferase, major region, subdomain 2;Aminotransferase class-III;Pyridoxal phosphate-dependent transferase;Pyridoxal phosphate-dependent transferase, major region, subdomain 1	1496	83.75	243.25	238	282	-0.535401	0.463753	0.468039	-0.531116
SNOG_00214	FALSE	FALSE	FALSE	FALSE	TRUE	FALSE	FALSE	FALSE	FALSE	FALSE	FALSE	GO:0006629;GO:0044238;GO:0008203;GO:0003824;GO:0005506;GO:0055114;GO:0008152;GO:0016491;GO:0006091;GO:0020037;GO:0022904;GO:0008202;GO:0016705	lipid metabolic process;primary metabolic process;cholesterol metabolic process;catalytic activity;iron ion binding;oxidation-reduction process;metabolic process;oxidoreductase activity;generation of precursor metabolites and energy;heme binding;respiratory electron transport chain;steroid metabolic process;oxidoreductase activity, acting on paired donors, with incorporation or reduction of molec…	IPR002401;IPR001128	Cytochrome P450, E-class, group I;Cytochrome P450	1806	98.25	175	28.5	66.25	1.03903	3.68712	1.1578	-1.49029
SNOG_00216	FALSE	FALSE	FALSE	FALSE	TRUE	FALSE	FALSE	FALSE	FALSE	FALSE	FALSE	GO:0016021;GO:0055085	integral component of membrane;transmembrane transport	IPR020846;IPR011701	Major facilitator superfamily domain;Major facilitator superfamily	1928	175.75	806.25	1068.5	922	-0.545967	-0.732269	-0.253994	-0.0676922
SNOG_00220	FALSE	TRUE	FALSE	FALSE	FALSE	FALSE	FALSE	FALSE	TRUE	FALSE	FALSE	GO:0008061	chitin binding	IPR015916;IPR001002;IPR013783;IPR011043;IPR015202;IPR014756;IPR009880	Galactose oxidase, beta-propeller;Chitin-binding, type 1;Immunoglobulin-like fold;Galactose oxidase/kelch, beta-propeller;Domain of unknown function DUF1929;Immunoglobulin E-set;Glyoxal oxidase, N-terminal	2592	2962.75	3248.75	11727.5	5267.25	-1.05222	-0.0811399	1.84669	0.875612
SNOG_00221	FALSE	FALSE	FALSE	FALSE	FALSE	FALSE	TRUE	FALSE	FALSE	FALSE	FALSE					1200	77.75	222	454	50.75	1.7825	-0.628954	0.451575	2.86303
SNOG_00222	FALSE	FALSE	FALSE	FALSE	FALSE	FALSE	FALSE	FALSE	FALSE	FALSE	FALSE	GO:0005215;GO:0006810;GO:0022857;GO:0016021;GO:0051179;GO:0055085	transporter activity;transport;transmembrane transporter activity;integral component of membrane;localization;transmembrane transport	IPR020846;IPR011701	Major facilitator superfamily domain;Major facilitator superfamily	1557	7.5	16.5	30.25	33.25	-1.3518	-0.117121	0.818701	-0.415974
SNOG_00223	FALSE	FALSE	FALSE	FALSE	FALSE	FALSE	FALSE	FALSE	FALSE	FALSE	FALSE	GO:0003824;GO:0016874;GO:0008152	catalytic activity;ligase activity;metabolic process	IPR007085	DNA/pantothenate metabolism flavoprotein, C-terminal	1140	335.75	1309	1092	562.75	0.871557	0.200552	-0.00352326	0.667481
SNOG_00224	FALSE	FALSE	TRUE	TRUE	TRUE	FALSE	FALSE	FALSE	FALSE	FALSE	FALSE					791	41	136.75	91.25	62	0.788237	0.705284	0.189146	0.272098
SNOG_00225	FALSE	FALSE	FALSE	FALSE	TRUE	FALSE	FALSE	TRUE	FALSE	FALSE	FALSE	GO:0006508;GO:0008236	proteolysis;serine-type peptidase activity	IPR029045;IPR005151	ClpP/crotonase-like domain;Tail specific protease	2410	83.25	3944.75	16.25	6.75	8.74891	4.23142	-3.57349	0.943998
SNOG_00228	FALSE	TRUE	FALSE	TRUE	TRUE	FALSE	FALSE	FALSE	FALSE	FALSE	FALSE					1023	208	573.5	2582.25	3322.75	-2.85157	-1.72711	0.501436	-0.62303
SNOG_00229	FALSE	FALSE	FALSE	FALSE	FALSE	FALSE	FALSE	FALSE	TRUE	FALSE	FALSE	GO:0044238;GO:0016301;GO:0009987;GO:0003824;GO:0016740;GO:0008152;GO:0006796;GO:0007049;GO:0006464;GO:0004672;GO:0006468;GO:0019538;GO:0005524	primary metabolic process;kinase activity;cellular process;catalytic activity;transferase activity;metabolic process;phosphate-containing compound metabolic process;cell cycle;cellular protein modification process;protein kinase activity;protein phosphorylation;protein metabolic process;ATP binding	IPR000719;IPR011009;IPR008271	Protein kinase domain;Protein kinase-like domain;Serine/threonine-protein kinase, active site	1728	94	68	47.5	27.25	0.962318	2.88871	2.44623	0.519835
[truncated: 13,517 more rows]
